# Supplementary material for: Interaction of AcMADS68 with transcription factors regulates anthocyanin biosynthesis in red-fleshed kiwifruit
Source: Hortic Res. 2022 Nov 15;10(2):uhac252. doi: 10.1093/hr/uhac252 (PMC9896601; doi:10.1093/hr/uhac252)
Supplement: Web_Material_uhac252 [file web_material_uhac252.zip]

Archive with 2 entries (2 files):
- Figure S1-6.pdf
- Table S1-7.xlsx
