# Supplementary material for: Interaction of AcMADS68 with transcription factors regulates anthocyanin biosynthesis in red-fleshed kiwifruit
Source: Hortic Res. 2022 Nov 15;10(2):uhac252. doi: 10.1093/hr/uhac252 (PMC9896601; doi:10.1093/hr/uhac252)
Supplement: Web_Material_uhac252 [file web_material_uhac252.zip › Table S1-7.xlsx]

## Sheet: Table S1
Table S1 RNA sequencing data and corresponding quality control
Sample name	Clean reads	Basesum	GC content(%)	%≧Q30(%)	Total reads	Mapped reads	Mapped ratio(%)
HYS11	24212245	7263673500	46.51	92.62	48424490	45996708	94.9865
HYS12	19283827	5785148100	46.45	94.01	38567654	36527922	94.7113
HYS13	24795073	7438521900	46.62	94.21	49590146	47054510	94.8868
HYS21	23201308	6960392400	46.89	94.27	46402616	44542464	95.9913
HYS22	21157443	6347232900	46.78	93.63	42314886	40620330	95.9954
HYS23	24309356	7292806800	46.6	92.78	48618712	46048262	94.713
HYS31	21410198	6423059400	46.95	92.45	42820396	40538990	94.6722
HYS32	22383012	6714903600	47.09	88.58	44766024	42088540	94.0189
HYS33	19262389	5778716700	46.85	92.65	38524778	36632110	95.0871
HYS41	28959486	8687845800	46.54	91.76	57918972	53881430	93.029
HYS42	25617228	7685168400	46.51	92.62	51234456	46635890	91.0245
HYS43	27901298	8370389400	46.48	92.03	55802596	50851028	91.1266

## Sheet: Table S2
Table S2 Gene expression in 4 different developmental stages of kiwifruit.
#transcript_id	length	HYS11_FPKM	HYS12_FPKM	HYS13_FPKM	HYS21_FPKM	HYS22_FPKM	HYS23_FPKM	HYS31_FPKM	HYS32_FPKM	HYS33_FPKM	HYS41_FPKM	HYS42_FPKM	HYS43_FPKM
mRNA.Achn000011	1356	0.042224	0	0.0799373	0.0475964	0.106233	0.0444011	0	0	0	0	0.0533573	0.099276
mRNA.Achn000021	780	0.0780042	0	4.04793e-05	0	1.32768	0	0	0	0	0	0.0699783	6.21074e-05
mRNA.Achn000051	1113	0.044097	0.664348	1.77599	0.949715	1.90779	0.000100735	0.705326	0.00168267	2.21755	0.512247	3.16802	0.797828
mRNA.Achn000111	1233	2.99578	1.77865	2.38178	1.33976	2.33398	2.39624	2.35204	0.856108	1.42824	1.58377	1.67987	1.17348
mRNA.Achn000241	2511	4.97203	5.02207	3.40771	5.34272	4.89985	4.49778	3.52375	4.96253	4.62947	3.95435	4.62588	4.56812
mRNA.Achn000311	2478	0.000302317	0.000207293	0.388262	0	0	0.00275692	0.115722	0	0	0.744808	0.606919	0.251988
mRNA.Achn000321	1380	0.0413206	0.0516061	0	0.0931603	0.0519763	0	0	0.0573321	0	0.0860437	0.15669	0.145738
mRNA.Achn000461	447	3.01471	4.31037	4.75816	5.9226	0.00639353	4.97681	4.77615	5.0744	4.20299	5.57967	5.67775	0
mRNA.Achn000491	1941	3.7989	5.41624	1.49769	3.08222	6.83382	4.00853	3.56514	7.69721	6.06571	5.48997	3.71384	3.77469
mRNA.Achn000511	867	0.893843	0	0.0613964	1.52722	1.95921	0.925496	1.40297	2.07186	1.75319	2.11898	2.56833	3.11149
mRNA.Achn000551	4074	0.0106348	0.336283	0.406015	6.10262e-06	1.95906e-05	0.0100498	5.23353e-06	0.00316053	0.110152	0.113865	0.15474	0.0857176
mRNA.Achn000571	2592	0	0	0	0	0	0.18126	0	0	0.410757	0.0950468	0	0
mRNA.Achn000591	459	0	0	0	0.394945	3.07007	0.792295	0.00217969	1.9952	0.920909	2.82745	0.552399	0.835481
mRNA.Achn000601	1263	5.91112e-06	0.265487	2.49791e-05	0.0857934	0.3185	0.290917	3.23419e-05	0.165511	0.391166	0	0	0.126976
mRNA.Achn000671	1881	7.79539	7.59389	6.87043	15.8445	14.4128	12.7505	12.8321	12.7034	12.1036	12.0292	12.8634	12.1016
mRNA.Achn000681	3288	0.581777	0.55621	0.805949	0.858885	0.690889	0.387324	0.506436	0.480406	0.309622	0.373163	0.638319	0.138936
mRNA.Achn000691	987	0	0	0	0.0853636	0	5.37073e-05	0	0	0	3.44937e-05	0	5.52384e-05
mRNA.Achn000711	609	0	0	0	0	0	0.1352	0	0	0	0	0	0
mRNA.Achn000731	498	117.847	80.3241	105.039	62.1742	70.0447	49.5463	74.7324	65.7016	73.7554	37.4847	57.584	63.9681
mRNA.Achn000751	1512	2.66185	3.74442	4.10101	0.166734	0.139462	0.389398	0.447558	0.307971	0.834715	0.192508	0.655074	0.173913
mRNA.Achn000771	2403	2.81567	0.00977188	1.51379	2.21018	0.94938	0.00765869	0.000636954	2.96269	1.04769	0.195153	2.09659	0.401641
mRNA.Achn000801	987	2.41582	3.02533	0.689696	4.9131	7.58337	5.68608	5.2653	7.64919	7.34373	3.95928	8.74805	4.8805
mRNA.Achn000811	891	4.00653	2.21966	1.35751	2.87353	2.61808	3.09245	1.95094	2.42294	0.929768	1.67861	1.15247	1.19016
mRNA.Achn000891	2181	0.693629	0.00142981	1.04153	0.230049	0.0346218	0	0.457344	0.521472	0.413994	0.12076	0	0.783582
mRNA.Achn000901	1080	0	0	0.43852	0.688622	0	0	0	0.000329968	0	0	0	0
mRNA.Achn000911	1539	0.108572	0.0905248	0.205924	0.0408061	0.0455044	0.19064	0.0487025	0	0	0.113074	0.0458152	0.0425641
mRNA.Achn000921	1272	4.46624	3.76293	4.86672	6.14752	5.20927	4.67971	4.53788	6.04087	6.84549	5.7321	5.48866	7.64843
mRNA.Achn000971	1614	0.000981037	0	3.61799e-05	0	0.171914	4.70996e-05	0	0.189987	0	0	0	0
mRNA.Achn001031	1773	1.6261	3.32026	3.03693	2.12282	3.76751	2.26523	4.89085	0.0178847	4.34933	3.80933	4.12566	5.11339
mRNA.Achn001041	318	8.55962	9.27564	9.43748	4.3404	11.3642	11.3867	11.8127	7.8059	12.6932	11.6252	12.2013	11.5056
mRNA.Achn001051	684	0	0	0.678007	0.0316043	0.169913	0.31286	0	0	0.342537	0.426938	0	0
mRNA.Achn001081	1116	6.59276	7.68386	7.8796	5.40788	6.97809	6.30816	7.01322	5.95826	8.15116	8.18864	6.29632	5.90063
mRNA.Achn001101	327	15.4721	0.4546	16.2954	12.8168	21.0675	17.2548	39.9473	30.9269	27.7905	18.388	23.4793	37.6622
mRNA.Achn001121	291	0	0	0	0	0	0.920679	0	0	0	0	0	0
mRNA.Achn001131	2223	0	3.35301e-05	0.0191048	0.00107177	0	0	0.0144639	0.000375653	1.69949e-05	0	8.15302e-05	4.70137e-05
mRNA.Achn001171	897	6.1833	5.63822	6.60156	6.51648	4.96897	5.74947	8.6958	4.3147	6.34624	7.54092	6.39808	5.82674
mRNA.Achn001191	1641	0.234648	0.41954	0.159074	0	0	0.0706896	0.0451805	0	0	0	0	0
mRNA.Achn001211	3846	0.0979872	0.436667	0.505161	0.000905397	0.0577626	0.136913	0.115185	0	0.0179975	0.0174828	0.303605	1.34982e-05
mRNA.Achn001251	1125	0.855637	0.931969	0.504482	0.361516	0.673356	0.168118	0.142488	0.665607	0.0802075	0.445135	0.0673531	0.565344
mRNA.Achn001281	612	8.49503	5.50604	4.45888	9.36763	13.7961	10.9374	6.83395	10.275	10.5795	7.75514	9.45129	9.86426
mRNA.Achn001311	918	64.706	59.7236	66.2713	33.776	35.2571	24.9759	38.6542	37.4523	38.9525	38.0499	43.7605	43.1905
mRNA.Achn001331	546	0	0	0	0	0.204644	0	0.404002	0	0.472238	0	0	0
mRNA.Achn001351	1173	13.2572	14.9831	13.3842	12.6023	12.0728	13.1456	14.0595	12.312	11.344	14.8346	13.1851	11.7953
mRNA.Achn001361	1029	14.8908	16.7464	16.4162	9.70189	11.9654	12.5405	12.2775	11.1155	10.4308	8.32847	8.46137	9.72453
mRNA.Achn001411	2355	4.44447	4.00657	3.18176	4.11822	1.00578	0.00791903	0.313265	2.53025	0.740704	1.99935	3.51318	3.27778
mRNA.Achn001471	4311	1.37924	0.856219	0.419784	0.000248868	0.000220536	0	1.93242	0.000243531	0	0.000279972	0.00930891	0.428113
mRNA.Achn001481	1779	1.14298	2.85214	0.78538	4.19587	6.44813	3.00611	2.74558	2.22955	2.77475	3.24005	4.28794	3.61194
mRNA.Achn001521	783	1.23663	0.435713	0.659656	0.298123	0.557714	0.366312	0.230693	0.242314	0	0.917303	0.220233	0
mRNA.Achn001541	1524	0.632292	0	0.233596	0.000318853	0.362414	0	2.72915e-05	0.198436	0	0	0	0
mRNA.Achn001561	1794	45.0486	53.9279	49.9729	45.3654	41.4226	29.811	31.0458	30.8084	29.6254	31.3426	37.9236	35.2889
mRNA.Achn001581	753	0	0	0	0	0	0.0969726	0	0	0	0.291792	0	0
mRNA.Achn001641	876	0.300132	0.371442	0.0703236	0.0844616	0.0946459	0	0.0987274	0	0	0	0.0939038	0
mRNA.Achn001671	1767	0.122889	0.0384798	0.0583672	0.0692985	0	0.162106	0.165902	0	0	0.288048	0.15582	0.144585
mRNA.Achn001781	1995	0	0	0	0.0344685	0	0	0	0	0	0	0	0
mRNA.Achn001791	993	0	0	0	0	0	0.0659118	0	0	0.188843	0	0.0792285	0
mRNA.Achn001801	1044	0	0.266176	0.266355	0.0813351	0	0	0	0	0	0	0	0
mRNA.Achn001831	498	0	0	0	0	0.246255	0.194214	0	0	0	0	0	0
mRNA.Achn001851	3261	0.632886	0.737772	0.662927	0.0174202	0	0	0	0.0646248	0	0	0	0
mRNA.Achn001921	1017	37.3558	33.4948	34.3348	37.659	37.3262	29.9663	29.754	33.8387	31.1117	33.0446	37.484	41.98
mRNA.Achn002021	1323	3.61584	3.09524	2.0998	2.28676	1.84407	1.9679	2.31873	1.68128	1.07328	1.4706	1.77455	1.73348
mRNA.Achn002071	1800	0	0	0	0.00016951	0.00165957	0	0.476932	0	0	0	0	0
mRNA.Achn002081	339	25.8193	0.00457751	20.6161	0	0	1.02051	0	9.19185e-05	0	0.567007	0	0
mRNA.Achn002161	1431	2.43731	1.34356	1.4938	1.80915	1.19622	1.27356	1.16042	2.81438	3.20624	2.1686	0.99258	3.57435
mRNA.Achn002171	318	0	0	1.34598	0	0	0.900973	0.524119	0	0.728709	0	0	0
mRNA.Achn002181	1431	0.16168	0.33731	0.00045237	0.593243	0.471365	0.243528	1.00142	0.000140449	0	0.4362	8.93695e-05	0.37408
mRNA.Achn002191	1230	8.19162	6.21187	6.15854	3.17235	2.76665	3.19459	5.35676	5.36226	3.86234	2.89013	1.99107	1.97654
mRNA.Achn002211	849	1.6006	2.69376	2.88089	0.427314	0	1.62961	0	1.9482	2.25089	0	0.799311	0.625155
mRNA.Achn002221	1602	0	0.37445	0	0.0299161	0	0	0.318389	0.117929	0.542623	0.905789	1.51876	1.31863
mRNA.Achn002231	1848	4.84863e-06	0	0.32311	0.45972	0.150506	0.241215	0.250377	0.202776	0.144099	0.227786	0.235656	0.0491866
mRNA.Achn002301	2535	0	5.18496e-05	0	0.000158331	0.000167583	0	0	0	0	0	0	9.50034e-05
mRNA.Achn002341	1380	0	0	0.0782484	0.0931598	0	0.0869267	0	0	0	0.0430218	0	0
mRNA.Achn002351	1353	0	0	0	0.0477292	0.106526	0.0890428	0	0	0	0	0	0
mRNA.Achn002361	924	8.66884	8.75962	8.80262	15.225	13.3647	11.8294	10.1823	10.2652	12.9868	11.6567	10.4245	10.6179
mRNA.Achn002381	1083	0.15993	0	0	0.464186	0	0	0	0	0.18958	0.538199	0	0
mRNA.Achn002421	384	0	0	0	0.407927	0	0	0	0	0	0	0	0
mRNA.Achn002441	2337	0	1.26998	1.59099	0.0117465	0	0	0	0	0	1.82882	0.0119546	0.000555919
mRNA.Achn002461	1047	27.3988	26.8758	23.5067	124.11	126.31	92.9772	62.4541	84.7754	69.1561	69.1196	67.0924	65.0915
mRNA.Achn002471	633	0	0.151098	0	0.555769	0	3.29849	0.316671	0	0.548229	0	0	0
mRNA.Achn002501	1494	0	0.254859	6.78737e-05	0.914892	0.000252554	0.000126863	8.314e-05	0.000103274	0.00252481	0.000410836	0	0.000157378
mRNA.Achn002511	687	0	0	0	0	0	0.0690277	0	0	0	0	0	0
mRNA.Achn002521	624	0	0	0	0.142343	0	0	0	0	0	0	0	0
mRNA.Achn002531	3402	0.0784135	0	0.0590673	0.0166394	0	0	0	0	0.0222999	0	0	0
mRNA.Achn002561	858	1.46841	1.24266	1.37532	0.608917	0.585028	0.080397	0	0	0	0	0	0.0906245
mRNA.Achn002591	1062	3.46783	3.76697	4.43588	2.19568	0.00137845	0.58634	1.76068	0.765702	0.544999	1.11967	1.61885	1.12885
mRNA.Achn002601	1692	0.643325	0.65159	0.652488	0.442814	0.572186	0.706266	0.686794	0.268976	0.361107	0.423278	0.532643	0.196665
mRNA.Achn002611	3009	0.0177786	0	0.235165	0	0	0.0063177	0	0	0	0	0.0175221	0.0828226
mRNA.Achn002621	1353	0.455167	0.563753	0	0.483308	0	0	0	0	0	0.018159	3.19835e-05	0.000129831
mRNA.Achn002641	1212	0.340194	0.18173	0.0459142	0.219071	0.550518	0.153013	0.389573	0.336439	0.145936	0.556378	0.367785	0.228425
mRNA.Achn002691	1029	0.300691	0.0747261	0.169853	0	0	0.0628926	0	0	0	0	0	0
mRNA.Achn002721	1317	4.64061	5.51868	5.13624	5.32941	5.72835	4.32537	4.39905	3.45898	3.75059	4.05623	5.14264	2.8818
mRNA.Achn002741	2022	0	0.362465	0	0.355694	0.00010339	1.50411e-05	2.85416e-05	0.144145	0	0	0	0.000211827
mRNA.Achn002791	702	10.3386	8.53899	9.85016	6.76829	11.9001	11.3287	5.85857	11.6934	10.0993	8.77661	6.07989	7.83245
mRNA.Achn002821	351	19.1103	27.2542	33.042	40.1483	48.3288	17.9094	22.5869	18.0527	29.5667	10.4237	6.75779	13.3909
mRNA.Achn002871	771	9.56799	7.52005	11.5333	16.3252	18.7899	15.1978	26.1266	16.6401	24.5364	18.101	32.6808	21.099
mRNA.Achn002881	891	31.7211	30.2574	35.5199	24.8244	25.0106	16.3326	14.8401	17.0456	16.134	14.7857	10.32	12.2548
mRNA.Achn002901	1926	0.0555854	0	0	0	0	0.0293569	0	0	0	0	0	0
mRNA.Achn002911	1173	93.3523	87.5731	99.2246	99.2481	92.4488	63.3716	101.022	88.9665	87.1121	97.9833	121.345	120.826
mRNA.Achn002941	2769	0.148759	0.116746	0.0718575	0	0	0.117936	0.0252502	0	0.028169	0	0	0
mRNA.Achn002951	384	0	0	0	0	0	0.192863	0	0.612445	1.98439	0	0.0056857	0
mRNA.Achn002961	1551	0.0321393	0.135796	0.579372	1.73931	0.830506	0.000789159	3.79113	2.4148	2.94119	2.57662	2.80912	3.97339
mRNA.Achn002981	3513	0	0.497827	0.827873	0	0.00218865	0	0	0	0	0	0.00239431	0
mRNA.Achn002991	1068	0	0.371639	0.513984	2.27345	0	0.584152	0	1.09111	0	0.130215	1.28954	0
mRNA.Achn003001	1440	4.70404	2.99443	6.48339	7.39333	5.70656	5.40383	3.90866	4.80868	7.38492	4.12474	7.62517	3.6891
mRNA.Achn003011	795	4.39041	3.30628	0.503117	6.4729	3.18872	4.20922	5.20723	5.46426	7.12167	2.49639	4.31137	1.39481
mRNA.Achn003021	1299	2.1832	0.605478	4.2633	2.22785	1.00656	0.866308	2.62214	2.99439	0.00315969	0.426288	1.90378	2.97311
mRNA.Achn003031	3396	0.117234	0.325566	0.299236	0.0332044	0.281391	0.189589	0.165167	0.0818293	0.177097	0.152812	0.078166	0.071877
mRNA.Achn003041	609	7.68537	9.22573	11.8574	3.66608	2.47054	1.47114	5.90381	0.458977	3.5454	1.88905	3.15168	4.66432
mRNA.Achn003051	1233	9.68711	8.7039	9.3863	2.18575	2.90968	2.99312	2.43357	3.16003	3.12791	3.06632	2.35433	3.42281
mRNA.Achn003091	681	0	2.12508	0	0	0	0.931365	0	0	1.98589	0	0.256268	0.523901
mRNA.Achn003121	309	0	0	0	0	0	0.714948	0	0	0	0	0	0
mRNA.Achn003151	399	0	0	0	0	1.26862	0.635251	0	0	0	0	0	0
mRNA.Achn003191	894	3.66206	0	4.90405	2.36923	0	0	3.21157	6.4223	0.00539231	3.89226	0	6.57878
mRNA.Achn003211	3012	1.21169	1.87268	0.529955	2.55854	1.56896	1.7292	4.13929	1.34478	3.83521	3.15642	2.49635	1.54368
mRNA.Achn003251	1482	0	0	0	0.00344525	0	0	0.375106	0.295016	0.0230827	0	0	0.027812
mRNA.Achn003261	2301	0	0.000131716	1.17802	0.617027	0	0	9.43225e-05	0.00066989	0	0.000256693	0	0.000112584
mRNA.Achn003311	1287	0.0894211	0	0	0	0	0.11312	0	0	0	0	0	0
mRNA.Achn003321	975	7.04801	5.03654	1.64354	0.218483	0	0.0100266	0	0	0	0	0	0
mRNA.Achn003331	741	3.69558	4.73117	0.701407	2.59433	0.674042	4.43871	1.816	1.5101	2.67657	0.795966	2.81107	2.24472
mRNA.Achn003341	639	0.121738	0	0	0	0.154156	0.124939	0.780049	0.165679	0.539814	0.378576	0.150295	0
mRNA.Achn003381	1167	4.41262	2.59407	3.86438	3.35698	3.35639	4.2594	5.56938	4.83854	4.14435	4.96456	4.8102	5.77451
mRNA.Achn003411	1239	20.8437	21.1061	18.5591	58.3079	34.8038	45.2237	47.4112	51.0407	41.0169	47.9445	44.3788	29.8003
mRNA.Achn003441	1362	0	0	0	0	0.057108	0	0	0	0	0	0	0
mRNA.Achn003461	3849	0.168936	0.229553	0.186203	0.206928	0.0981211	0.0828681	0.125385	0.180667	0.276585	0.189527	0.234419	0.335925
mRNA.Achn003491	915	0.517077	0.875672	0.615226	0.546408	0	0.375033	0.771433	0	0.229536	0	0	0
mRNA.Achn003521	597	0.239286	0	0.100253	0.190323	2.28494	0.00914558	0	0.00114969	0	0.000484282	2.92535	0.528922
mRNA.Achn003531	1104	0.0548051	0.0681976	0.0516801	0.12349	0.0690151	0.287037	0	0.0757688	0	0	0.137997	0.0643695
mRNA.Achn003551	432	9.07206	8.98789	3.7783	7.47742	9.09153	4.40411	5.51004	6.2614	10.4843	9.0831	10.552	14.0739
mRNA.Achn003601	663	0	0	0	0.00124363	0	0	0.00161418	0	0.248603	0	0	0
mRNA.Achn003611	771	0	0	0	0.203382	0.114195	0	0	0.247864	0	0	0	0
mRNA.Achn003621	345	0	0	0	0	0	0.481772	0	0	0	0	0	0
mRNA.Achn003631	1551	0.902749	0.989565	0.262567	1.76365	2.5228	2.3089	2.73174	3.85178	1.4854	0.0746831	2.07981	0.721842
mRNA.Achn003641	816	11.4241	11.3083	10.6125	9.0302	9.15293	13.6717	8.56071	11.3779	12.4021	16.3271	11.0642	10.8754
mRNA.Achn003651	321	1473.91	1678.66	1656.74	1988.68	1730.96	1961.34	2288.12	2168.05	1952.7	2135	2008.87	1886.51
mRNA.Achn003701	378	1.15508	1.75938	1.65297	0	2.48701	2.19994	5.17902	3.95928	2.69774	8.66152	0	0.441783
mRNA.Achn003711	921	0	0	0	0	0.102635	0	0	0.115203	0	0.0832653	0	0.0965879
mRNA.Achn003721	267	15.5964	14.1471	16.1915	25.4282	19.7394	34.7013	14.1444	32.5234	8.31372	8.85364	30.6522	3.07759
mRNA.Achn003761	1038	0.178332	0.29551	0.335855	0	0.149771	0.124355	0	0.0820919	0.089042	0	0.0747363	0.139589
mRNA.Achn003771	1197	22.1296	19.7663	17.5462	57.194	62.9401	50.5911	63.3612	67.0038	64.9043	88.3221	78.037	73.648
mRNA.Achn003781	1614	0	0	0	0	0.432563	0	0	0	0	0	0	0.294505
mRNA.Achn003791	1539	0.108572	0.0452624	0.137282	0.0816122	0	0.152512	0	0	0.108967	0	0	0
mRNA.Achn003811	2346	6.47404	6.01301	8.26941	8.14382	5.01103	3.97748	8.08966	6.6507	5.81042	8.79235	5.4832	6.78938
mRNA.Achn003831	393	53.2729	62.1986	59.2403	47.9785	68.0988	54.4034	66.7396	59.9379	75.3931	74.5207	62.459	69.3968
mRNA.Achn003861	1890	0	0.418616	0.0600299	0	0	0.0271804	0	0	0	0.247467	0	0
mRNA.Achn003881	1890	0	0	0.0310117	0.0358908	0.0979759	0	0.0768026	0	0	0.158882	0.00541678	0
mRNA.Achn003911	1725	0	0	0	0.828287	0.00147756	0	0	0.0713972	0	0.941644	0	0
mRNA.Achn003921	2481	0	0.0807772	0	0.000856779	0	0	0	0.17818	0	0.00010642	0	0
mRNA.Achn004021	1620	1.63057	4.46688	1.87556	2.52781	3.92167	3.65411	2.58722	3.13092	2.1507	2.22962	2.178	2.11268
mRNA.Achn004051	921	5.51912	5.11169	5.87732	6.5964	8.02459	6.95165	4.10942	5.29899	6.26781	4.5076	4.03231	4.92321
mRNA.Achn004071	936	2.18698	2.57196	0	0	0.00139214	0	0	6.01986	0	1.71457	0.000685334	0.00952019
mRNA.Achn004091	861	0.0769002	0.0951236	0.144066	0	0.0970163	0.160013	0.202153	0	0.114758	0.15982	0.288564	0
mRNA.Achn004101	2040	1.87117	1.74008	1.77089	1.53803	0.566138	0.715295	1.15445	1.4053	2.14941	2.46489	1.88754	2.13995
mRNA.Achn004111	1074	0.303457	0.00167791	0.000688507	3.20784	0.272591	0.312457	2.41752	1.03803	0.197244	0.978341	0.000223942	0.837579
mRNA.Achn004131	873	5.73159	3.833	9.66251	4.95355	3.52269	3.08599	9.09079	0.0304791	8.67607	8.60811	2.78109	9.51995
mRNA.Achn004181	807	10.0074	6.98834	8.45856	7.34455	10.4924	9.34195	9.01245	9.10867	10.2856	10.8085	7.55397	7.29837
mRNA.Achn004221	843	6.40806	11.8579	6.81666	12.0429	17.4029	22.5452	10.1471	10.0317	16.0657	10.9802	19.8094	19.0223
mRNA.Achn004231	1224	0	0.0010231	0	0	0.368129	0	0	0.304419	0	0	0	0
mRNA.Achn004251	759	0	0	0.291069	5.27748e-05	0	0.0571064	0.0249181	0.117546	0.00011569	0	0	0
mRNA.Achn004261	4107	0.0361295	0.0151614	0.0805382	0.013593	0.0906739	0	0	0	0.0729033	0.0125593	0	0.0425667
mRNA.Achn004291	672	17.4723	12.941	15.7192	16.0346	18.3788	10.3198	19.7235	19.217	15.9938	18.9501	22.9654	23.513
mRNA.Achn004301	3687	2.98768	1.77618	1.99304	4.60008	3.34602	1.92005	2.01645	1.68104	1.30394	2.83031	3.24448	2.71568
mRNA.Achn004341	1074	1.47734	1.41334	1.17806	0.256042	0.572522	0.71378	0.226655	0.235553	0.425803	0.177329	0	0
mRNA.Achn004361	1662	0.148553	0.023233	0	0	0.0899474	0	0	0.643283	0.28482	0	0.062405	0
mRNA.Achn004381	504	8.27006	7.30641	9.51826	1.14452	0.51353	1.57473	0.932188	0.161053	0.312349	0.363438	0.0738804	0.366707
mRNA.Achn004431	2175	11.3693	8.45627	11.0761	4.14787	6.67689	5.52582	5.69592	10.096	9.18923	9.29702	7.61962	9.10489
mRNA.Achn004441	1920	10.1315	7.26814	8.07513	7.21837	6.14816	7.82574	8.1757	9.88842	6.72137	8.91068	7.43177	7.96168
mRNA.Achn004471	552	0	0	1.38173	0.212323	0.00981732	1.82006	0	0.0800944	0	1.14659	0.329981	0.134301
mRNA.Achn004491	1263	32.9813	30.2525	35.737	33.6708	32.0217	25.5292	36.4896	37.1591	34.9758	42.1734	39.8008	41.0918
mRNA.Achn004501	3150	0.18906	0.704595	0.252952	0	0.483401	0.249398	8.21359e-06	0.175294	0	0.038824	0.100009	0
mRNA.Achn004621	1659	1.05889	0.828395	0.848072	1.30603	1.41424	1.74476	2.27517	1.88535	1.39579	2.17151	1.8868	1.40135
mRNA.Achn004651	1260	55.7839	56.2177	56.1281	34.4347	24.7777	23.4312	14.4011	20.7263	18.5643	16.9921	25.4375	22.027
mRNA.Achn004711	4515	0	0	0	0.00489082	0	1.48105e-06	1.93516e-06	0	0	0	0	0
mRNA.Achn004721	1929	1.81425	1.2037	1.95916	0.439482	0.390225	0.282373	0.294401	0.07116	0.382763	0.338236	0.350852	0.366389
mRNA.Achn004761	930	0.221834	0.104715	0	0	0.557585	0.587089	0.0716442	0.435115	0	0	0.196171	0.463381
mRNA.Achn004821	1605	0	1.54037	0	0	0.000739995	0.00550144	0.00253459	0.00049254	0	0	0.00236875	0.0123038
mRNA.Achn004831	795	0	0	0.1701	0.0119276	0	0	0.000233448	0	0	0.000138567	0	0
mRNA.Achn004841	1677	0.0326705	0	0	0	0.0410662	0	0	0	0	0.136127	0	0
mRNA.Achn004901	1083	0	0.0887606	0	0	0	0.0700867	0	0	0	0	0	0
mRNA.Achn004931	480	4.62135	0	0.00996112	3.72019	5.41813	0.0639561	4.29996	3.92109	7.32308	6.11013	6.57629	3.77968
mRNA.Achn004941	1935	0.000146271	0.000660589	0.000415535	0.00687617	0.684698	0.000168916	0	0	0.00239017	0	0	0
mRNA.Achn004961	312	0	0	0	0	3.10932	0.688336	0.765681	0.95332	0	0	0.837607	0.884438
mRNA.Achn004981	456	0.736153	0.0948058	0	0.000326187	3.40811	0	0.000569609	0	1.58262	0.0311083	0	0
mRNA.Achn005031	522	0	0	0	0	0	0.709869	0	0	0.256809	0	0	0
mRNA.Achn005041	768	0	0	0.0848173	0	0	0.0941982	0.118566	0.124646	0	0	0	0
mRNA.Achn005051	1308	29.0069	30.3357	29.5238	37.958	41.7976	31.7009	43.1364	38.0533	38.6223	39.2609	36.655	37.2523
mRNA.Achn005081	4338	0	0.187843	0.131512	0.207255	0.000232091	0	0	0	0	0.00818104	0	0
mRNA.Achn005121	1194	19.5659	18.2093	21.5207	17.583	15.5252	10.9138	3.30709	4.73112	4.16396	2.31975	1.9987	2.61903
mRNA.Achn005161	501	22.1274	33.3016	33.9395	26.064	29.3783	22.2177	36.875	25.2076	23.0585	23.9231	27.0924	19.7774
mRNA.Achn005191	744	0.534203	0	0.00146761	1.59584	0	0	0	5.567	0.00726436	0	0	1.8044
mRNA.Achn005201	1137	13.5971	14.0306	13.0452	10.6672	10.7721	9.82737	15.3556	13.3746	16.5531	14.3988	12.2628	13.6668
mRNA.Achn005221	1791	0	0.4925	2.17317	0	0	0.00534424	0.0615276	0	0	0	0	0.000633711
mRNA.Achn005231	1002	62.7332	50.0113	57.0218	33.8558	44.9129	60.7727	35.7647	34.1916	30.9902	22.5556	16.1623	16.5388
mRNA.Achn005241	546	0	0	0	0.441638	0	0	0.793189	0.269033	0	2.46066	0.242653	0.453168
mRNA.Achn005271	474	34.3805	22.9774	30.5227	42.6013	48.2247	37.9357	37.3165	44.269	39.5247	50.0147	40.2471	34.2702
mRNA.Achn005291	1446	1.34027	4.08353	3.76535	3.61664	4.53907	1.74856	1.50176	2.30905	0.693052	3.98943	3.65433	4.74265
mRNA.Achn005321	609	11.7272	14.0731	16.4692	45.2376	46.5403	42.4112	36.8089	28.2984	38.8343	35.8663	23.9418	22.0214
mRNA.Achn005331	2307	0.336426	0.186124	0.353228	0.215443	0.148029	0.203653	0.302194	0.234851	0.253359	0.0991933	0.392701	0.332394
mRNA.Achn005361	2283	0	0	0	1.1547	1.107	1.31985	0.947442	2.12448	0.836326	0	0.795577	0.0648497
mRNA.Achn005411	972	0	0	11.091	4.94992	0	0	0	0.000753492	0	0	0.0451415	0
mRNA.Achn005421	1083	1.01161	0.419446	0.529736	0.759764	1.20327	0.941501	1.19607	1.16509	1.26364	0.701599	0.636535	1.32004
mRNA.Achn005441	456	0.937352	0.278087	1.048	1.57195	1.19792	0.232613	0.28262	0.932469	0.676589	2.17295	0.840583	1.35853
mRNA.Achn005481	1341	0.00130949	0.326443	0	0	0	0.479235	0.349542	0.814943	0	0	0	0
mRNA.Achn005491	1950	0.273984	0.0343482	0.0260524	0.0618081	0.172122	0.202608	0.222368	0.114378	0.165304	0.256935	0.0695509	0.032244
mRNA.Achn005531	912	16.2899	14.3337	12.1601	19.7451	25.6561	14.1076	36.5053	30.0612	23.5806	22.8612	21.0795	21.7914
mRNA.Achn005541	2028	9.53989	8.46877	9.31105	21.988	11.674	11.6766	8.55573	7.87878	7.13432	6.91583	8.59281	7.86423
mRNA.Achn005601	2115	1.09032	2.31272	2.56781	1.98755	3.40492	2.28243	3.78606	6.0914	3.61882	1.98119	2.8026	1.43365
mRNA.Achn005611	1695	0	0	0	0	0	0.0506522	0	0	0	0	0	0
mRNA.Achn005671	963	0.372073	0.278986	0.517173	0.120521	0	0.0686599	0.104444	0	0	0.225663	0.0130301	0
mRNA.Achn005701	1524	2.23484	2.93667	3.3117	7.82566	9.55372	6.45605	12.9261	11.9875	10.7398	29.7198	12.5571	12.9676
mRNA.Achn005711	828	0.000236595	0.904615	1.10212e-05	0	0.102664	0.169039	0	0	0	0	0	0
mRNA.Achn005721	1125	4.05993	4.48101	4.13518	4.18008	5.76981	2.33747	5.13872	9.07911	8.77501	6.74747	6.89811	8.57556
mRNA.Achn005731	501	1.80008	0.775879	0.359189	13.7663	10.2963	10.6563	11.3449	18.1568	9.16078	12.885	14.1204	15.4322
mRNA.Achn005761	1089	1.57658	1.26763	2.30149	1.50934	2.14173	3.46054	1.19676	1.17971	1.8266	0.872043	1.22586	1.60327
mRNA.Achn005791	1425	0	0	0	0	0.56089	0.135322	0	0	0	0.142169	0	0
mRNA.Achn005801	2559	0.489018	0.340915	0.473724	0.760364	1.17451	0.0125896	3.00224e-05	0.0837831	0.0414079	8.8739e-05	0.176019	2.59275e-05
mRNA.Achn005841	3657	17.2595	16.598	22.3279	23.2316	18.6696	17.2315	13.8536	14.3842	15.6718	18.644	20.6637	19.8633
mRNA.Achn005851	492	9.12114	7.83816	8.7807	21.5372	15.4131	20.4873	14.623	10.8708	10.3822	12.6905	11.7352	10.6027
mRNA.Achn005861	4686	0.0824933	0.119716	0.239797	0.159562	0.0743463	0.100628	0.0805618	0.116609	0.107765	0.0873224	0.182325	0.12706
mRNA.Achn005871	1395	22.1343	24.304	22.0403	45.455	47.3284	51.9421	47.5853	42.6371	48.0046	45.2063	33.8687	38.0112
mRNA.Achn005881	348	0	0.00161967	0.315352	0	0.000422615	0.790774	0	0.469514	0	2.09917	0	0
mRNA.Achn005911	1200	4.36337	0.0125168	3.1458	5.77403	6.99526	4.11569	5.40317	3.79849	9.88081	6.31046	5.21578	3.29748
mRNA.Achn005991	813	0.000185286	0	0	2.98754e-05	0.0254717	0.866168	0.00914858	1.83006e-05	1.60735	8.56613e-05	0	0
mRNA.Achn006001	651	3.92433	6.21517	3.42357	5.03938	2.69822	6.51188	4.88885	3.73297	5.79522	9.30436	2.59257	6.1853
mRNA.Achn006011	573	2.45909	6.36135	5.11697	9.25856	8.84273	9.29284	8.93629	6.10436	6.02951	6.19144	6.50254	6.59734
mRNA.Achn006021	900	0.0722283	0.268365	0.406505	0	0	0.150504	0	0.0994443	0	0	0	0
mRNA.Achn006061	1485	0	0	0	0	0.0950273	0.159147	0.101608	0	0	0	0	0
mRNA.Achn006101	1527	0	0	0	4.94669e-05	0	0.0318961	0	0.21848	0.181417	0.0730033	0.266107	0
mRNA.Achn006111	2025	0	0	0	0	0.0387634	0	0.067382	4.8825e-05	0	0.0127465	0	0
mRNA.Achn006131	1011	0	0	0	0.000515524	0.126451	4.76064e-05	0	5.04277e-05	6.08249e-05	0	0.00611847	0
mRNA.Achn006141	864	0	8.68364e-05	0.728045	0	0.112791	9.08581e-05	0.000207498	0.000256062	0.438066	0.000371408	1.18565	0.000256665
mRNA.Achn006171	477	0	0	0	0	0.811113	0	0	0	0	0	0	0
mRNA.Achn006211	903	0.287563	0	0.337212	0.323742	0.0906588	0.299638	0.28429	0.296968	0	0.0747249	0.0900544	0
mRNA.Achn006221	642	8.57586	9.30307	9.49176	6.10651	5.19993	5.33193	4.64617	3.94609	4.99989	3.00508	5.07148	2.68261
mRNA.Achn006291	1509	5.03903	4.86082	4.50214	2.16759	3.92388	2.69118	1.92214	2.35277	3.25273	5.08908	2.57498	0.827965
mRNA.Achn006301	1365	1.13078	1.04595	2.29957	3.16307	5.26832	3.39145	5.11168	5.11088	5.98233	4.27315	4.71066	5.1205
mRNA.Achn006311	1509	0	0.555747	0.601256	0	0.0751026	0.15615	0	0.0813837	0.260573	0.0674685	0	0.114152
mRNA.Achn006321	723	31.7622	25.2249	26.5742	82.7266	77.757	73.2204	53.0873	87.3076	62.5414	60.6593	77.4502	77.322
mRNA.Achn006361	507	6.52171	6.49314	4.73147	2.71384	3.32099	3.75153	6.45387	3.74756	5.16207	8.08385	5.19387	3.25179
mRNA.Achn006391	1785	7.97767	7.10641	10.3795	17.922	17.115	12.7732	16.5656	22.7305	18.0617	17.1579	19.7881	22.2964
mRNA.Achn006421	327	0.644942	4.16559	1.56569	0	0.842899	1.1559	0	1.58684	0	0.651954	0	0.727651
mRNA.Achn006461	558	0	0.187364	0	0.346957	0.981738	0.628558	4.28117	2.08849	3.17765	0.480013	0	0
mRNA.Achn006471	2367	0	0	1.0793e-05	0.0247558	0	0	0	0	0	0	0	0.0258396
mRNA.Achn006511	1314	97.123	54.604	26.4267	152.776	188.888	91.6309	97.9607	202.294	116.44	150.341	72.6776	155.894
mRNA.Achn006531	1035	0.537246	0.148316	0.674454	0.268865	0	0.062427	0.396603	0.0829702	0.0902391	0.186417	0	0
mRNA.Achn006541	1998	4.23979	2.16537	2.70551	2.45243	3.25455	4.1507	4.12617	2.24146	5.30333	4.26673	4.52065	4.27012
mRNA.Achn006561	1044	0.0589455	0	0	0	0	0.0617114	0	0	0	0	1.96143e-06	0
mRNA.Achn006581	1173	0.253356	0.189372	0	0.0570978	0.127575	0	0	0.140244	0	0.10546	0.127744	0
mRNA.Achn006591	1512	6.93192	7.83849	8.36257	3.4647	7.08071	6.25786	8.93554	8.08309	9.26627	10.5603	3.70122	4.55148
mRNA.Achn006621	165	0	226.76	309.655	138.928	112.215	103.032	688.051	7.57866	0	287.983	0	0
mRNA.Achn006631	387	0	0.000218399	0.0629725	0	0.00702266	0	4.10304	0.524547	0	0	2.65872	1.50164
mRNA.Achn006641	726	3.89459	4.18224	3.26769	16.155	18.1979	45.7697	148.513	71.3669	135.782	89.8414	12.5828	10.489
mRNA.Achn006691	1398	0	0	1.63465e-05	0.000149286	4.56616e-06	0.000146838	0.000311527	5.51975e-05	0.0238491	0	0	0.0478089
mRNA.Achn006701	1602	3.48389	3.84126	3.96014	0.350062	0.390284	1.41803	0.371723	0.383351	0.779226	0.215566	0.349514	0.162294
mRNA.Achn006741	1668	10.7515	9.79552	10.2062	8.93563	9.91899	9.43153	9.70869	9.7783	9.26279	8.69917	11.0826	12.1451
mRNA.Achn006781	930	0.260821	0	3.03816	4.1745	4.01348	0.683145	2.32735	5.23204	0	3.49761	3.67991	2.45922
mRNA.Achn006791	576	2.77164	2.83455	1.87412	0.327425	0.555274	0.445882	0	0.197418	0	0.151012	0.178844	0
mRNA.Achn006801	444	36.4967	26.5172	31.6044	50.7296	46.7915	48.1013	39.8699	45.8369	31.0684	21.5681	19.6691	24.9864
mRNA.Achn006841	1227	0	0.0596509	0	0.0539215	0.180653	0.150679	0.191854	0.198773	0.0718497	0.348591	0	0
mRNA.Achn006891	990	2.10536	0.00605184	0	0.901105	0	0.889679	0.000812156	1.64276	0.463407	0.769124	0	0
mRNA.Achn006931	477	2.9662	1.77028	2.47946	2.13396	2.97312	1.69352	2.84402	3.38927	0.921856	1.96696	1.78448	4.92097
mRNA.Achn006941	864	1.57921	1.83277	2.31649	2.50065	1.68875	0.496731	0.476082	0.190233	0.408018	0.539511	0	0
mRNA.Achn006951	1272	6.49262	0.0570359	0.259407	6.13238	4.20002	1.48888	3.73248	1.14027	2.19814	0.0951873	0	2.90182
mRNA.Achn006961	402	1.28717	2.24056	1.96646	0.35835	0	0	0	0	0	0	0	0
mRNA.Achn007051	1863	1.7426	3.49652	2.29411	1.03536	1.123	1.82328	4.10978	2.04669	3.62216	2.36489	1.28897	1.73986
mRNA.Achn007121	2481	0	0.000211221	0.016182	0	0.0688643	0	9.0079e-06	0.000738185	0	0.249968	0.0964621	0.268095
mRNA.Achn007151	1008	0.854329	0.821645	0.541826	1.65198	1.54005	1.27449	2.097	1.18122	1.82923	1.55481	1.47317	1.424
mRNA.Achn007211	693	0.005519	0.184327	1.20537	2.45013	3.13139	0.864433	0.0235449	2.87985	0	2.34849	2.76562	1.94567
mRNA.Achn007221	2727	2.5564	2.36794	2.97543	4.63442	3.35933	2.9478	2.80013	4.39557	3.88163	2.8808	4.18984	4.02404
mRNA.Achn007231	528	559.496	587.598	572.466	1012.17	1073.59	805.809	1084.45	1151.69	1090.03	1062.28	1223.83	1275.45
mRNA.Achn007241	1731	7.11281	6.8183	6.51585	6.24684	5.65659	3.85189	4.11964	6.34419	3.84176	5.40972	7.26147	6.55391
mRNA.Achn007251	1323	4.25417	5.54828	4.83993	5.16601	4.75697	4.32615	3.58536	2.85507	4.52134	3.73564	4.5296	4.00769
mRNA.Achn007261	297	2.00081	2.01846	2.28848	2.16201	2.63383	1.68294	5.51415	5.89568	5.13545	0.999474	1.02964	0
mRNA.Achn007271	459	0.461685	1.71541	1.65344	0.258123	0	0.23316	1.03358	0	0	0	0.27628	0
mRNA.Achn007321	1692	4.39672	3.68322	3.7447	5.28638	4.4699	4.67173	6.06095	4.26874	5.26072	4.58002	4.17925	4.44981
mRNA.Achn007331	1515	0	0	0.000952165	0.0813131	0.000336757	0.0517458	0.241206	1.45355	0.00016775	1.04096	0.000108096	0.000859203
mRNA.Achn007361	312	54.4914	42.1554	70.9649	36.1568	39.3847	33.7284	50.5349	53.3859	42.5997	36.5439	27.641	29.1865
mRNA.Achn007381	393	5.3684	5.5596	2.9273	7.54657	5.91812	7.78775	7.13451	11.5284	12.0321	4.55395	10.5253	11.4301
mRNA.Achn007431	3639	4.01221	3.20794	4.41817	2.66934	3.4847	2.85366	2.16678	1.72323	2.97716	4.68856	4.72815	3.87524
mRNA.Achn007451	825	0.295186	2.11752	1.42852	0	0.472116	0	0.215094	0	0.328159	0	0	0.000390636
mRNA.Achn007481	1167	1.37034	0.931778	0.930686	0.65618	3.8912	3.15458	5.14214	3.72474	5.74152	4.41642	1.82138	2.75325
mRNA.Achn007531	2406	0.366882	0.325182	0.123345	0.0486974	0.10841	0.182721	0.263636	0	0	0.0224943	0.0823187	0.279497
mRNA.Achn007611	816	0.821852	0.176794	0.392474	0	0.839182	0.684443	0.460206	0	0.465817	0.198967	0.000232341	0.574861
mRNA.Achn007631	753	0	0	0	0	0.148656	0	0	0	0	0.000368278	1.325	0.54877
mRNA.Achn007661	1554	0.178851	0.027838	0.135704	0	0.323947	0.250787	0.224493	0.123153	0	0.186273	0.0452825	0.0841389
mRNA.Achn007691	660	0.284741	0.485865	0.477908	0.120981	0.138438	0.237273	1.01472	0.996576	0.127699	1.31601	0	0.236141
mRNA.Achn007701	624	0	0.0439713	0	2.07212	0.651395	0	0	2.46393	1.66874	0.912005	0	0
mRNA.Achn007751	606	142.155	133.726	126.047	174.302	205.265	214.688	236.23	225.218	232.133	265.06	223.663	216.41
mRNA.Achn007771	1764	0.535258	0	0.523383	0.766519	0	0.30865	0.803483	0.49933	0.757966	0.26334	0	0.326746
mRNA.Achn007791	1521	6.83093	5.10687	6.21606	3.79035	5.33674	5.03867	3.4176	6.44808	7.9719	6.2049	4.10777	4.20245
mRNA.Achn007821	1035	0.57597	0.964056	1.06758	0	0	0.249653	0.0792769	0.329618	0.0893815	0	0	0
mRNA.Achn007831	723	4.32622	5.50611	4.39796	1.32038	0.497691	3.32315	0.110762	9.33001	8.46735	2.01097	6.88743	7.2487
mRNA.Achn007841	1029	3.35286	1.9941	5.89832	2.62404	2.14306	4.39261	2.09787	0.497253	3.49573	4.18911	6.05961	5.3133
mRNA.Achn007851	681	0	0	0	0	0	0.112939	0	0	0	0	0	0
mRNA.Achn007861	1035	0.477389	0.370791	0.730447	0	0	1.80999	0.158491	0.247214	0.357526	0.124136	0.150073	0
mRNA.Achn007881	1035	1.32753	0.763869	1.36739	0.939756	0.854031	0.598087	2.03887	1.22502	0.882783	1.95626	1.23137	1.2728
mRNA.Achn007891	645	4.12623	3.11967	2.75122	5.68034	3.71357	7.96109	6.68373	5.17118	4.91253	7.98032	6.10647	3.86178
mRNA.Achn007931	855	1.08206	0	0	0.0282918	0.00993876	0	0	0	0.530117	0	0.437186	0.0665639
mRNA.Achn007941	1248	3.92373	4.50416	5.35002	10.1754	7.7491	7.27405	8.18825	10.0637	7.50864	11.4256	9.80742	11.4503
mRNA.Achn007971	1020	0.0608487	0	0	0.0685364	0.076664	0	0	0.0840039	0.0911185	0	0	0
mRNA.Achn007981	957	0.0663349	0	0.0623348	0.373492	0.250842	0.207715	0	0	0	0.275884	0	0
mRNA.Achn008001	1260	0.233979	0	0.0784429	0	0.182336	0	0.112663	0.0973622	0.319306	0	0.419286	0
mRNA.Achn008061	558	3.55663	3.55992	3.2554	6.24523	7.8539	10.0569	8.17314	5.84778	6.80925	9.60026	4.53858	4.68822
mRNA.Achn008091	1074	2.8389	3.13685	2.10022	3.99815	2.45205	2.63687	3.69912	1.29597	1.80986	2.11235	1.91211	1.96637
mRNA.Achn008121	1365	4.18806	4.2884	3.33041	12.8411	4.37271	14.7109	4.49378	3.65893	4.34506	2.4418	1.69372	1.32936
mRNA.Achn008141	828	0	0	0.0781841	0.229555	0.205345	4.28444e-05	0	0	0	0	0	0
mRNA.Achn008161	2943	0.103588	0.0868154	0.0658696	0.662391	0.52017	0.640368	0.422886	0.168578	0.469767	0.467981	0.0219794	0.142331
mRNA.Achn008171	2298	14.0941	15.6484	16.1609	42.1864	18.8327	25.6515	9.08903	6.24647	6.81805	10.4036	17.1015	13.1371
mRNA.Achn008281	1089	5.92378	2.97849	3.27281	3.99525	3.58784	4.04247	4.49658	4.70632	0.809975	3.01719	6.39096	3.59685
mRNA.Achn008291	942	4.21965	4.11034	3.95841	4.17762	5.10262	4.38752	5.37882	5.37951	4.44991	3.6588	5.42275	6.90804
mRNA.Achn008301	1812	0.0596637	0.373742	0.198417	0.0672908	0.0749787	0.0944728	0	0	0	0.0621596	0.0756734	0.0702032
mRNA.Achn008321	1785	1.42689	2.0536	1.52862	0.376636	0.534156	0.480639	0.532938	0.675467	0.961017	0.727456	0.538997	0.857304
mRNA.Achn008341	390	1.40275	0.80806	1.21515	0	1.35601	0	1.19817	0	0.494704	0	1.21942	0.806702
mRNA.Achn008361	459	26.0852	39.483	24.5949	9.55056	7.66823	19.4969	14.7823	29.7232	12.3391	0	8.01221	4.81894
mRNA.Achn008391	378	0	0	7.93826	10.5638	0.0135792	1.14318	5.54608	1.9074	13.1159	1.57238	2.60797	3.62419
mRNA.Achn008411	1005	1.20907	5.00749	8.58939	4.34878	0.0330948	1.89392	0.324291	1.4663	1.22749	3.3854	1.5155	3.30626
mRNA.Achn008431	1875	0.000395867	0	0	0	0.048259	0	0	0.000772522	0.00298983	0	0	0
mRNA.Achn008461	1854	17.2713	13.7114	16.6871	25.1449	18.7358	16.0796	13.7467	13.311	12.2731	11.0009	16.9513	17.6386
mRNA.Achn008471	1185	1.97115	3.68531	3.13934	2.88018	2.81043	0.00064636	1.40634	1.39069	1.27569	1.02327	2.21821	2.2685
mRNA.Achn008491	549	2.07249	5.98054	4.37146	0.178812	0.607515	2.9119	0.800392	1.29046	0.701293	0	0.194694	0.743335
mRNA.Achn008531	966	0.196474	0.243781	0.430904	0	0.0825451	0.0683756	0.0866461	0	0.195946	0.204291	0	0
mRNA.Achn008561	1320	0	0	0.0413058	0.0492072	0.0549241	0.183545	0	0	0	0	0	0.0513157
mRNA.Achn008571	1128	0	0	0	0.0600453	0	0	0	0	0	0	0	0
mRNA.Achn008591	510	9.94221	7.52633	11.3612	10.3145	7.73338	4.26567	12.9972	9.87945	16.1145	5.70608	10.2705	7.4983
mRNA.Achn008781	1725	0.0632027	0	0.150052	0.142554	0	0	0.127923	0.0439306	0.0476219	0	0.16024	0.148716
mRNA.Achn008891	2571	3.63963	2.99418	3.76947	1.66403	2.1366	1.48331	1.27148	1.35318	1.39636	1.56115	1.98889	1.28536
mRNA.Achn008901	1815	1.29822	0.903287	2.46402	1.12594	1.39655	1.34123	1.16365	0.586637	2.99103	2.52815	2.11469	2.09409
mRNA.Achn008961	1287	0	1.1682	0.274228	0.0551614	0.115006	7.7078e-05	0.565068	0	0	0	6.64822e-05	0.00188897
mRNA.Achn008991	456	2.10904	2.2247	2.93441	0.785975	0.898443	5.58272	2.54358	1.24329	1.35318	1.20719	1.40097	0.815117
mRNA.Achn009001	771	0.632788	0.111416	0.168669	0.813529	0.456692	0.749298	0.47163	0.619661	0.807069	0.375466	0.450502	1.16491
mRNA.Achn009011	3411	0.0294036	0	0.0280679	0.132735	0.0922628	0.45219	0	0	0	0.0153296	0	0
mRNA.Achn009021	2130	7.03789	3.72458	6.66291	5.01202	4.69242	4.88509	2.96531	4.94875	3.96648	3.35578	2.79447	1.98742
mRNA.Achn009031	906	0	0	0	0	0	0.0745702	0.0943426	0	0.320725	0.22314	0	0
mRNA.Achn009081	642	0.120787	0	0.335003	1.0856	2.14115	1.36398	3.09745	2.79515	3.74991	1.37733	1.04413	0.42357
mRNA.Achn009101	2190	1.05966	0	6.69179e-05	0.000541733	0.00147002	0.00165597	0.000860424	0.000224031	0.00154985	0.00341585	0.252342	0.0382304
mRNA.Achn009121	837	0.480535	0.791867	0.449691	0.360535	0.101066	3.32971	0	0.110065	0	0	0	0
mRNA.Achn009131	1263	7.13278e-05	0	0.165713	0.259959	0.0578349	0.909311	0.65516	0.487364	0.595669	0.128452	0	0.0273452
mRNA.Achn009141	828	0	0.00137641	0.676665	1.22298	0.000510804	0	1.298	0	1.30744	1.86648	0.579545	0.00909281
mRNA.Achn009261	2151	3.7174	4.40637	4.70737	6.24005	3.76043	4.20482	4.66976	7.06716	3.74539	4.28266	4.04028	4.53615
mRNA.Achn009271	2382	0.0873007	0.164418	0.228672	0.0738708	0	0.0230964	0	0	0	0.0227482	0	0
mRNA.Achn009301	600	32.1446	34.1891	44.1939	7.15723	7.04983	3.88123	4.6569	8.64757	2.79835	3.09069	2.33486	4.11768
mRNA.Achn009351	1407	5.89888	3.97684	5.32937	5.49095	5.00887	5.48502	4.36704	5.53361	4.51314	5.45479	5.38917	5.13599
mRNA.Achn009361	873	7.7582	7.68359	7.65049	16.679	7.12137	9.79413	9.91863	14.6495	13.4336	11.472	11.1594	13.9898
mRNA.Achn009381	1755	0	0	0.117658	0.174625	0	0.0980359	0.125406	0.0430566	0.140021	0.0645227	0	0
mRNA.Achn009431	3078	5.95561	4.68477	5.7607	6.76225	6.99898	4.62067	6.10881	5.49852	4.17288	7.04115	7.54864	6.23679
mRNA.Achn009451	1143	0.73345	0.391404	1.0382	0.354177	0.197879	0.164753	0.279355	0.724703	0.628753	0.327078	0.33002	0.246171
mRNA.Achn009481	1005	0	0	0	0.0699095	0	0	0	0	0	0	0	0
mRNA.Achn009511	483	0	0	0	0.230839	0	0	0	0	0	0	0	0.239582
mRNA.Achn009551	822	0	0	0	0.0925237	0	0.170804	0	0	0	0	0	0
mRNA.Achn009641	1416	0	0	0.0758409	0.361068	0.288349	0.0470165	0.268775	5.95506e-05	0.0161981	0.310672	0.354286	0.238066
mRNA.Achn009651	462	0.00863035	0	0	0	1.10122	0	0	0	0	0	0	0
mRNA.Achn009661	759	0	0	0	0	0	0.095844	0	0.215903	0.137672	0	0.12922	0.00270537
mRNA.Achn009701	711	0.204757	0.251556	0.190339	0	0.129432	0	0	0.139963	0	0	0	0
mRNA.Achn009751	2202	0.0498738	0.120521	0.117464	0	0	0.108259	0.0995391	0.0696005	0.112921	0.0780788	0	0
mRNA.Achn009781	765	0.433631	2.24391	0	0	0.327042	0.504955	0.0921218	1.3525	0	1.29178	0	0.366598
mRNA.Achn009791	852	0.00399218	1.09159	1.07487	0.216686	0.324008	0.259917	0.411447	0	0.291619	0.0987087	0	0.106921
mRNA.Achn009811	501	11.6472	9.85377	11.413	8.12715	7.53813	5.56656	10.1311	8.69522	4.72826	9.07024	9.01283	12.88
mRNA.Achn009821	696	9.51965	9.237	9.10015	5.39122	7.72804	5.10122	10.8606	12.4069	9.9321	7.92178	8.4435	10.0389
mRNA.Achn009831	339	0	2.29544	1.64182	0.0591022	0	4.27523	0.00570528	7.44751	0	4.36237	0.453677	0
mRNA.Achn009871	342	0	0.0144712	12.5651	3.67909	12.4835	9.26527	12.9329	11.1268	0	0	0	7.31196
mRNA.Achn009881	870	0.000317044	0.639955	0	0.628899	0.826241	0.817138	0.247501	3.5137	0.00105177	0.00983965	0	0
mRNA.Achn009891	1608	0.480769	0.300791	0.423598	0.464677	0.345372	0.144799	0.231315	0.0954151	0.103438	0.178841	0.521964	0.201968
mRNA.Achn009931	900	3.13835	4.28425	4.85921	2.14801	3.47475	4.20881	0.286651	2.66831	2.67907	1.97737	1.62529	1.43707
mRNA.Achn009941	1344	0.0853609	0	0	2.37245e-06	0.107402	0	0	0.0591901	0	0	0.0539156	0.10035
mRNA.Achn009981	1596	0.000340168	0.23164	0	2.2435e-05	0	0.351909	0.288119	0	0.0509146	0.0481653	0.334998	0.0187485
mRNA.Achn009991	582	0	5.7828	0.00158101	0.99492	4.34179	0	0	2.60792	0.00311665	2.06577	0.0832802	3.56058
mRNA.Achn010001	1245	0.221728	0.000128632	0	0	0.340073	0	0	0	0	0	0	0
mRNA.Achn010031	627	3.03076	2.03372	3.4687	5.4485	5.85243	13.3249	3.81567	1.31638	4.18256	3.36112	2.73968	3.50209
mRNA.Achn010071	1884	18.5906	13.4515	18.0114	17.4018	14.9804	17.9309	15.6462	16.038	15.1963	17.9732	15.9712	15.3464
mRNA.Achn010101	2913	0	0.000195862	0	0.00181087	0	0	0.0227843	0	0	0	0	0.00153767
mRNA.Achn010121	2511	1.46517	1.25109	0.967394	1.04145	1.03994	0.725053	2.04393	0.990489	1.3972	1.40147	1.514	0.227009
mRNA.Achn010181	870	2.72768	3.65635	2.55592	3.49678	3.15414	2.91769	4.28511	5.5244	4.63699	3.93695	4.74021	5.33139
mRNA.Achn010201	930	0	0	0	0.077692	0	0	0	0	0	0	0	0
mRNA.Achn010231	405	0	0	0	2.3766	1.3512	0.786967	0.0352651	0.978101	1.03261	0	0.00947509	1.96143
mRNA.Achn010241	690	1.01054	1.33427	2.29209	3.65339	2.79156	3.81362	2.03426	1.78801	1.92148	3.63147	1.28117	1.43109
mRNA.Achn010261	624	0	0.154691	0.319007	0	0.160545	0	0	0	0.187119	0	0	0
mRNA.Achn010271	1713	0.127451	0.0398956	0	0.035932	0.0400473	0	0.0859725	0	0	0	0	0
mRNA.Achn010301	1164	8.61181e-05	0.219742	4.86792e-06	4.98434e-06	0	0.107322	0.136529	0.141614	0.153577	0.0532465	0	0.240478
mRNA.Achn010311	675	0	0	0	0	0.140717	0	0	0	0	0	0	0
mRNA.Achn010321	675	3.54811	2.10258	3.30977	0.815563	2.65996	4.94625	2.79138	3.03125	4.60247	7.7512	1.59315	0.524869
mRNA.Achn010361	1419	9.57481	7.44445	8.50157	0.0733477	1.32589	3.40382	1.93805	1.30603	0.5665	1.06653	0.376225	1.2744
mRNA.Achn010451	345	0.386008	0	0.588371	0.190627	0	0	0	0	1.43159	0.531848	0	0.352797
mRNA.Achn010491	657	10.8082	5.97588	8.85904	16.9652	9.75358	12.9094	16.1502	16.0242	12.3516	16.1495	7.59603	4.31997
mRNA.Achn010551	549	0.986931	1.45942	0.583529	14.3056	21.8462	22.8813	33.3459	28.3998	25.633	31.1005	26.229	31.5511
mRNA.Achn010561	783	1.23663	0.762499	0.989484	0.89437	1.00389	1.28209	1.38416	0.726941	0.657468	0.825573	0.660698	0.620966
mRNA.Achn010571	822	0	0.304677	0.153787	0.277571	0.207547	0.085402	0.107741	0	0.367672	0.170826	0	0.385509
mRNA.Achn010591	1269	0	0	0.000723641	5.23165	0	0	1.07746	0	0	0.00395111	0	0.00198915
mRNA.Achn010621	2403	1.39196	0.7726	0	2.04134	1.88314	2.37658	1.4235	3.51231	0.000626276	0	1.86326	0.817405
mRNA.Achn010641	1083	0.168602	0.0699077	0	0.0633137	0.141561	0	0	0	0	0.116933	0	0.0660018
mRNA.Achn010661	1287	0	0	0	0	0.0577114	0	0	0	0	0	0	0
mRNA.Achn010671	459	0.692527	0.274188	0.20668	0.77437	0	0.917501	0.278911	0.919273	0.666977	0.951523	1.10513	1.33859
mRNA.Achn010691	1122	0.0163578	3.99123	4.16392	2.23675	0.000300572	3.22512	0	0	1.82964	0	3.30295	0.00204823
mRNA.Achn010721	717	1.0289	0.375392	0.340099	0	0	0.474181	0.014316	0.57269	0	0	0	0
mRNA.Achn010731	969	1.01134	0.0021796	0	0	0	0.433613	0.000150827	0.640401	0	0.101339	0	0.129376
mRNA.Achn010761	963	0	0.0816001	0	0	0	0.0686608	0	0	0	0.136772	0	0
mRNA.Achn010781	861	2.46523	2.53647	1.53692	0.0908065	1.78014	1.96098	3.56671	1.45991	1.2981	0.949345	1.40757	1.65457
mRNA.Achn010811	690	0	0	0	0.104156	0	0	0	0	0	0.111373	0	0
mRNA.Achn010841	801	11.6905	8.63813	7.99553	19.5672	23.7245	21.9592	15.3072	19.1922	18.8456	18.8764	14.2032	12.9032
mRNA.Achn010851	1131	0.0555259	0	0	0.000268992	0.437779	0.485309	0	4.40127e-05	0	0.0406277	0.112967	0.298217
mRNA.Achn010861	399	10.126	8.52599	5.62246	4.41915	2.76985	6.95955	8.80075	2.69867	5.43551	6.46293	2.48913	5.57478
mRNA.Achn010871	1902	0.0332144	0	0.0739901	1.9805e-06	0.141724	0.0595158	0.0762017	0	0.00279061	0.088091	0.0129225	0.0331421
mRNA.Achn010881	981	1.08791	0.960426	0.552931	0.264546	0.0255858	1.804e-05	0.100867	0.467744	0.368985	0.271082	0	0
mRNA.Achn010921	1860	0.231503	0.326367	0.24753	0.0652767	0.10909	0.0916671	0.156433	0.241521	0.2618	0.301499	0.256988	0.102156
mRNA.Achn010931	1311	1.14475	1.26381	0.79143	0	0	0.0462732	0	0	0	0.0458348	0	0
mRNA.Achn010991	576	0.145876	0.531478	0.267731	0.65485	0.370183	1.48627	0.368919	0.592255	1.07257	1.96316	0.357689	0.170209
mRNA.Achn011001	1356	0.0844479	0	0.27978	0.0951928	0.0531166	0.0444011	0.0566215	0	0.126967	0.0439602	0.0533572	0.049638
mRNA.Achn011011	3747	0	0	0	0	0	0.00276919	0	0	0	0	0	0
mRNA.Achn011031	552	0	0	0	0	0	0.320396	0	0	0	0	0	0
mRNA.Achn011041	663	16.8984	17.5094	16.5801	16.3062	20.4676	24.1025	13.9859	18.599	19.6363	18.1099	18.4788	17.4982
mRNA.Achn011061	3015	0	0	0	0	0	0.0582487	0	0	0	0	0	0
mRNA.Achn011131	993	0.0630847	0	0.0593388	0.213145	0.317984	0.0659118	0.167156	0.261134	0.0944214	0.262414	0	0.0740495
mRNA.Achn011191	396	0	0	0	0.152432	2.00592	0.429573	0	0	0	0	0	0
mRNA.Achn011211	1107	0.0546114	0.13592	0.309003	0.0615275	0.13754	0.0572079	0.0727072	0	0.245666	0.113637	0.137517	0
mRNA.Achn011221	1449	0	0.00276048	0.267801	0.235412	7.28695e-05	0.520216	0.323658	0.253944	0	0	1.22127	0.000198405
mRNA.Achn011241	1302	0.186942	0.169254	0.0922376	0	0.15004	0	0	0	0	0.244289	0	0
mRNA.Achn011281	1092	0	0	0	0	0.070013	0	0	0	0	0	0	0
mRNA.Achn011321	921	4.26623	4.24702	3.21682	2.28357	3.43911	2.98966	3.41484	2.50498	2.5086	3.70786	2.36679	2.87187
mRNA.Achn011391	1962	1.07523	0.959495	0.966053	0.613774	0.882772	0.000517602	0.647999	1.30355	0.845405	0.415274	0.725161	0
mRNA.Achn011411	1122	0	0	0.226003	0	0	0.0173301	0	0	0	5.40419e-05	0.285724	0
mRNA.Achn011421	840	0.0514703	0.613152	0.378208	0	0.677311	0.0878724	0	0.000183877	0.0620281	0.195792	0.128065	0
mRNA.Achn011431	939	1.70222	0.844242	1.34293	5.13674	5.92279	3.48051	8.00539	9.57154	9.97657	9.20243	9.39262	10.7059
mRNA.Achn011441	1767	0.0614433	0.0384796	0	0	0.0772207	0	0	0.0854333	0	0	0	0
mRNA.Achn011501	510	1.65703	0.664088	1.50368	2.0629	1.64041	0.370927	4.10438	2.96383	5.10294	3.23344	5.3585	8.78373
mRNA.Achn011591	1311	10.2587	11.5391	11.1633	1.58807	1.60647	2.54503	3.59776	2.62412	2.05131	1.9709	1.39021	1.39733
mRNA.Achn011621	417	0	2.78588	1.09854	2.38321	0.00030064	6.05636	6.63345	2.17024	0.0520265	0.550693	5.66394	1.69965
mRNA.Achn011651	1836	28.4856	27.6296	29.3431	120.082	116.408	120.285	108.171	101.463	107.438	122.104	96.8458	91.1062
mRNA.Achn011671	465	0.224196	0.533411	0.603258	0.250721	0	0	0	0	0	0.231102	0	0
mRNA.Achn011691	903	0.0718908	0	0	0	0	0.149819	0.0947635	0.0989894	0	0	0.180109	0
mRNA.Achn011721	2019	13.5992	15.0499	20.8339	14.986	12.3023	6.57398	8.15981	3.67033	1.90342	4.49169	4.57222	4.6422
mRNA.Achn011731	732	0.0978401	0	0	0.110028	0.370945	0.303429	0	0	0	0	0	0
mRNA.Achn011741	408	1.40766	2.60186	2.04663	12.5307	14.7929	5.55811	20.9396	16.9323	24.5183	23.755	21.4883	23.8157
mRNA.Achn011751	702	0	0	0	0.039943	0	0	0	0	0	0	0	0
mRNA.Achn011761	915	1.15398	1.76669	0.768023	1.16421	0.00426038	2.27402	2.58498	1.45209	0.723226	2.16247	1.13202	2.03412
mRNA.Achn011781	930	0.350042	0.0752334	4.76408e-06	1.93809	0.657548	2.55282	2.6012	1.49799	1.12896	1.43874	0.533034	0.112622
mRNA.Achn011791	531	12.4885	8.48272	9.6478	9.89783	7.66338	7.23336	14.637	10.5204	10.9691	13.9624	10.0381	8.19496
mRNA.Achn011811	1422	6.313	6.73918	6.72505	10.4694	8.28949	7.28699	4.64894	6.66767	5.49254	10.56	13.1254	10.4429
mRNA.Achn011821	1437	81.6184	79.3446	89.1493	149.76	153.532	101.472	164.509	187.177	163.615	202.355	239.622	240.409
mRNA.Achn011831	1182	0.853017	0.312587	0.805506	1.75282	1.32643	1.0527	1.07162	0.972259	0.903743	0.835486	0.569328	1.59176
mRNA.Achn011841	747	87.9142	84.876	87.3863	73.9186	49.2475	206.07	26.5281	29.7431	24.672	14.2755	16.5204	17.6594
mRNA.Achn011851	693	1.70587	1.63242	1.9797	0.599267	0.134839	1.99231	0.446351	0	0	0	0.142159	0.124762
mRNA.Achn011871	639	0.51258	0.673993	0	0.000532744	5.37268e-05	2.42742	0	0	0	0	0.000745527	0
mRNA.Achn011881	645	0.11985	0.146559	0.332497	0	0	0.246143	0	0	0.531653	0	0	0
mRNA.Achn011901	2232	0.0469677	0.117889	0.0223568	0.132465	0	0	0	0	0	0	0	0
mRNA.Achn011931	1896	1.16037	1.27699	1.12997	0.35114	0.17781	0.11956	0.38263	0.157499	0.12804	0.176929	0.466861	0.13322
mRNA.Achn011941	1020	0.0608487	0.0755945	0.0572742	0	0	0.0636193	0	0	0	0	0	0
mRNA.Achn011951	1149	0.00188602	0.000839546	0	0.109871	0	0	0	0	0	0	0	0
mRNA.Achn011961	1551	2.32385	0.852091	1.60371	1.14206	0.688769	1.12619	3.89033	1.10783	2.30306	1.41734	1.85406	0.00623738
mRNA.Achn011971	3681	0	0	0	0	0	0.0785479	0	0.0550692	0	0	0	0
mRNA.Achn011991	1809	4.06498	3.78204	4.06114	1.85407	1.69029	2.20859	2.01859	3.20073	3.55966	2.80258	2.23664	2.1805
mRNA.Achn012031	654	0.117124	0	0.325199	3.42175	2.66861	3.73152	2.40774	3.51056	3.81233	3.76462	4.63334	3.28668
mRNA.Achn012051	468	7.21296	11.3571	8.81418	8.06447	10.0092	15.4246	15.8833	20.6689	12.0845	9.91857	6.8423	11.1382
mRNA.Achn012091	1440	0.196113	0.196055	0.111484	27.5926	42.6694	21.8389	113.281	141.4	106.276	274.256	313.924	318.318
mRNA.Achn012121	1074	10.7606	12.7575	11.4558	10.0062	13.8512	7.10954	8.1162	13.3494	13.2983	10.969	14.2239	15.6155
mRNA.Achn012191	1068	0	0	0.586927	3.60827e-05	0.159245	0	0.554722	0.479512	1.0543	0.540868	0	0.000146366
mRNA.Achn012241	711	0	0	0	0	0.909513	0.419196	0.807507	0	0	0.327998	0	0
mRNA.Achn012271	360	0	0	0	0	0.584274	0	0	0	0	0	0.509748	0
mRNA.Achn012281	1155	0.103376	0	0	0.232965	0.19522	0	0	0	0	0.0537857	0	0
mRNA.Achn012291	1245	2.1083	3.36843	2.54666	2.63468	1.45578	1.1015	2.02588	0.939879	2.76242	2.04715	1.96901	1.71953
mRNA.Achn012301	1314	0.348493	1.13057	0.369695	0.13721	0.000397145	0.223477	0	0.774274	0.000232659	0.0289889	0.201469	0.32926
mRNA.Achn012321	1323	3.95188	3.66082	4.95591	3.65725	5.07813	3.57773	2.0206	4.9051	3.08252	3.87768	2.63637	3.38791
mRNA.Achn012331	2304	1.2622	1.21825	0.00458564	0.704448	0.00726298	0.59216	0.591194	0.608903	1.34136	1.83502	1.05301	2.66984
mRNA.Achn012341	1557	0.545663	0	0.436154	0.972114	0.988596	1.17057	1.26945	0.382172	0.258896	0	0.646239	0
mRNA.Achn012351	594	11.0762	10.7232	8.96581	6.83738	7.94792	6.9664	7.24791	11.0848	4.83323	6.81117	5.76434	7.71524
mRNA.Achn012361	2526	0.0817572	0.128363	0.194765	0	0	0.0432783	0	0.0569788	0.0617517	0.0213053	0.0259964	0.0481326
mRNA.Achn012421	642	3.66404	2.28911	1.40791	0.368497	1.94285	3.41622	1.94788	2.50929	0	1.37951	3.24512	2.57314
mRNA.Achn012451	1623	0.000455411	1.05729	0.00277575	0.269983	0.00157455	1.29046	0.0917938	0.997532	0.192007	0.456148	1.02023	0.115171
mRNA.Achn012461	279	17.0233	8.21304	8.68023	21.9954	16.0147	19.3102	22.5276	21.4577	24.9184	9.1235	20.57	16.5889
mRNA.Achn012501	1416	0.480429	0.100038	0.15169	0.586741	0.352483	0.800443	0.37629	0.444353	0.541998	0.583618	0.253124	0.282438
mRNA.Achn012561	1197	1.08626	2.03055	1.72557	6.67693	7.458	5.33611	3.49464	4.16937	4.44728	4.36779	3.6735	3.42291
mRNA.Achn012581	1074	40.57	42.4003	43.481	7.68126	7.94374	14.573	7.32853	6.90957	7.06833	5.20165	4.79005	4.73762
mRNA.Achn012611	1653	16.9879	18.278	19.6183	20.4313	17.118	14.1636	21.7445	22.8308	23.9082	25.0357	24.3631	24.9648
mRNA.Achn012621	1602	1.55223	1.51061	1.89825	0.466749	0.997392	1.23623	0.882841	1.05421	1.03897	0.826337	1.04854	0.852044
mRNA.Achn012661	516	12.3081	2.01032	11.4512	2.78	0.371223	20.5607	11.3729	6.26582	10.6397	13.7149	4.89908	0.757878
mRNA.Achn012671	537	41.9754	37.5575	36.3524	29.8244	21.8063	24.7295	28.8825	24.5306	26.821	22.3692	24.6827	18.929
mRNA.Achn012681	1239	0.0945223	0	0.134005	0.106526	0	0.049621	0.315953	0.130912	0	0.0491912	0	0.0555397
mRNA.Achn012701	780	0.533033	0.876318	0.414592	0.399775	0.673134	0.644633	1.50769	1.94942	2.90918	1.10706	0.885865	0.312257
mRNA.Achn012711	1527	0.47493	0.182745	0.346416	0	0	0.0384846	0	0	0	0	0	0
mRNA.Achn012721	498	0	0	0	0.43305	0	0	0	0	0	0.19962	0.23383	0
mRNA.Achn012771	1917	4.62657	3.89852	5.0402	0.628006	1.39081	0.878281	2.65628	2.11121	2.27221	3.19506	3.24733	3.43156
mRNA.Achn012781	1008	0.123645	0.383921	0.174521	0	0.0778973	0	0	0	0.0925575	0.128591	0.0776723	0.0725747
mRNA.Achn012791	345	0	3.00308	1.31412	1.17487	2.74609	5.33847	2.79305	6.80752	3.60988	4.28175	1.74816	1.84951
mRNA.Achn012801	2688	0.172874	0.360531	0.426362	0.730834	0.526334	0.723923	0.799554	0.105686	0.390473	0.169707	0.16279	0.548095
mRNA.Achn012821	921	11.7477	8.70693	10.7923	13.8391	17.1815	14.8011	14.3006	17.2223	12.2676	14.3092	12.6726	21.4373
mRNA.Achn012831	1425	0.119181	0	0.0376335	0	0.149895	0.167231	0	0	0	0.0827323	0	0
mRNA.Achn012841	441	213.7	167.674	223.318	200.066	178.945	191.971	159.227	171.459	156.364	137.238	138.302	155.86
mRNA.Achn012861	1830	0.63153	0.202783	0.365336	0.467054	4.50458e-05	0.557623	0.132659	0.943379	0.371588	0	0.0562857	0.149466
mRNA.Achn012871	987	0.422832	0.411088	0.0224493	0.109077	0.270626	0	0.174396	0	0	0.212713	0	0
mRNA.Achn012881	672	56.1093	52.7398	60.938	261.377	261.114	273.694	226.121	268.499	221.929	150.709	139.981	135.498
mRNA.Achn012891	1071	0.000116633	0.0244447	0	0.213511	8.53522e-05	0.20328	0	0	0.16276	0.0027936	0.146251	0.322628
mRNA.Achn012921	1080	0	0	0.529131	0.275838	0.362061	0	0.600275	0	0	0.78754	0	0
mRNA.Achn012931	1836	7.69706	7.14118	7.39825	13.4856	15.5793	11.6001	6.43026	5.14856	6.33388	3.79536	2.94403	3.35317
mRNA.Achn012941	1017	0	0.151777	0	0.0688067	0.0769686	0.255464	0.729247	0.505987	0.640318	0.508282	0	0.215153
mRNA.Achn012961	813	10.862	11.9677	10.3105	11.2823	12.6563	10.497	15.8638	20.5373	12.451	11.5434	14.4987	14.8856
mRNA.Achn012981	717	0.32943	0.113355	0	0.0967742	0	0.00222861	0	0	0.00037708	2.48982e-05	0	0.118272
mRNA.Achn012991	768	1.05927	0.0205528	1.63325	0.586585	0.507248	0.0309036	0.72557	1.04767	0	0.274289	0.268385	0.532595
mRNA.Achn013001	1377	0.870072	1.03486	1.52988	0.0467046	0	0.130735	0.277946	0.114923	0.124605	0.0862764	0	0
mRNA.Achn013041	1617	0.00011989	0	0	0	0.000310451	8.79331e-05	0.00698064	0	0.000361519	9.44265e-05	1.14525	4.29186e-05
mRNA.Achn013081	1941	4.10827	2.82822	3.56259	3.40949	5.21769	2.81982	2.34345	3.25202	2.15096	1.94788	2.07729	2.0899
mRNA.Achn013091	483	53.3978	48.9519	53.3083	99.6232	103.679	113.23	132.498	115.202	122.963	123.383	98.8331	100.553
mRNA.Achn013101	432	35.1917	30.1207	35.9175	22.9181	19.4697	20.1899	19.6081	18.2585	19.8819	22.2118	18.6415	20.9722
mRNA.Achn013141	858	0	3.0079e-05	0	0	0.194775	0.482077	0.101553	0.106277	0	1.53166e-05	8.84022e-06	0
mRNA.Achn013181	435	88.924	85.8284	93.521	64.6191	79.7918	69.8682	117.132	109.914	112.947	93.0096	88.3482	91.2272
mRNA.Achn013241	3594	2.33634	0.00242426	2.02	1.67451	3.43345	3.03759	0.169622	3.5988	0.728641	1.98346	2.07865	1.50213
mRNA.Achn013271	1491	33.1103	35.9318	33.89	12.8311	10.081	8.87784	26.8801	20.2005	23.6781	20.1819	25.8864	26.3772
mRNA.Achn013281	297	0	0	0	1.19644	0	0	2.79658	0	1.50401	0.837536	2.75502	0
mRNA.Achn013291	1296	2.43651	0	1.25085	0.827166	0.0785708	0.61802	0.000107935	0.336523	0.198011	1.18908	0.000528617	0.274946
mRNA.Achn013301	414	0	0	0	0.0717178	0.0619634	0	0	0	0.347332	0	6.26425e-05	4.84793e-05
mRNA.Achn013341	1851	9.60909	9.23752	10.0341	5.53423	4.77782	4.92993	4.62132	5.99035	5.74831	4.93377	6.50566	7.41675
mRNA.Achn013351	528	0.859162	0.260336	0	0.577886	0.241777	0.521166	0	0	0	0.177632	0	0
mRNA.Achn013361	1302	0	0	0	0	1.29275	0	1.20239	0.00014365	0	0	0.852535	0
mRNA.Achn013381	1299	0.668048	1.05591	0.547664	0.702776	0.448292	0.374395	0.238568	0.308612	0.401561	0.23181	0.56241	0.366435
mRNA.Achn013391	624	4.94252	6.49702	5.14611	2.9892	3.2109	2.85708	4.04893	2.75638	2.80678	1.44464	1.4061	3.84995
mRNA.Achn013451	474	0	0.541313	0	0.980117	0	0	2.94401	5.93377	2.16426	0	0.0797179	1.32394
mRNA.Achn013461	957	0.13267	0	0.0623348	0.0746983	0.334456	0.0692384	0.175439	0	0.198433	0	0	0.233539
mRNA.Achn013601	600	5.10893	2.73394	2.86145	5.74734	6.17071	4.00613	8.10496	7.06968	3.53048	6.23129	2.82356	4.24193
mRNA.Achn013611	1323	0.611925	0.330876	0.21969	0.391662	0.376616	0.808395	0.443327	0.0333699	0.0217183	0.600421	0.366513	0
mRNA.Achn013621	630	0.747198	0	3.72863	2.29208	3.78109	3.62719	0.616171	2.00596	3.51797	1.26826	0.35597	1.25657
mRNA.Achn013671	2847	13.0422	13.3513	17.6235	19.1043	16.7524	14.3488	13.7992	17.1086	14.5913	11.5683	15.7007	19.9189
mRNA.Achn013681	822	0.550634	2.86116	0.413181	0	0.902743	1.02826	0	0.478917	0.922028	0	0	0
mRNA.Achn013691	1788	1.6556	1.26113	1.89566	1.09955	0.608471	0.742177	1.85593	1.21307	1.70777	1.527	1.44991	1.76589
mRNA.Achn013771	522	5.44796	7.41152	5.11569	50.0322	49.4006	50.2232	127.463	94.4813	112.482	98.0819	56.6102	56.883
mRNA.Achn013791	930	23.1154	22.0679	25.1378	22.0645	19.7477	17.7027	22.2298	20.7264	24.3423	14.8487	16.9556	13.8441
mRNA.Achn013811	546	0	0	0	0	0.000513352	0	0.000349896	0	0	0.000424024	0	0
mRNA.Achn013821	936	0.0683903	0	0	0	0.0862196	0	0	0	0	0	0	0.0802464
mRNA.Achn013831	732	20.2629	14.7985	16.4685	8.81402	12.4286	15.606	15.638	12.542	10.3583	13.5778	13.8864	16.7459
mRNA.Achn013841	723	0	0.0927552	9.85134e-05	2.39844	1.37634	3.53497	3.0969	0	1.90883	2.77826	0.997221	0.774859
mRNA.Achn013851	807	0.329689	0	0	1.70778	0.134183	0.818605	0.00604214	0.31542	3.41275	3.42319	0.0461442	5.9051
mRNA.Achn013861	2292	0	0	0	0	0	0.0241113	0	0	0	0	0	0
mRNA.Achn013891	2031	0.052293	0.13116	0.0248715	0.0589871	0	0.0552645	0	0.0363949	0	0.0544916	0	0
mRNA.Achn013951	1056	0.0570604	0	0	0	0.0147362	0.927161	0.0850135	0.551645	0.0555561	0.225612	0	0.767983
mRNA.Achn013971	849	1.22807	1.9118	0.436296	1.69256	0.839873	1.75433	0.987933	0.158953	1.53805	0.987963	0.36241	1.39514
mRNA.Achn013991	1902	0.338382	0.530153	0.241259	0.34986	0.248023	0.238255	0.190628	0	0.297677	0.293807	0.214694	0.265469
mRNA.Achn014001	831	0.566497	0.699985	1.36286	1.27505	1.12345	2.10233	1.59189	0.555982	0.965318	1.34523	1.01107	0.56923
mRNA.Achn014011	879	0.863143	0	0.483179	0.810834	0.494587	0	0.0387813	1.84312	0.346578	0.555495	0	0
mRNA.Achn014021	888	11.3451	7.27678	12.435	8.41784	7.63174	21.5236	13.0874	10.4452	12.2441	8.83887	5.32672	7.50696
mRNA.Achn014081	1911	0.0278908	0.0350008	0	0.0314739	0.0350902	0	0	9.8966e-06	0.0421465	0	0	0
mRNA.Achn014091	798	0	0	0.626751	0.523192	0.525834	1.85171	0	0	0	0	0.51144	0
mRNA.Achn014151	1062	0	0.00580841	0.000164885	0	0.145278	0	0.000134435	0	0	0.0955579	0	0
mRNA.Achn014171	1416	0.464473	7.84254e-05	0.481492	6.30973e-05	1.1775	0.111376	0.480394	0.272006	0.223839	0.597765	0.373647	0.531916
mRNA.Achn014181	678	3.22977	2.00838	0.437031	1.30584	4.10628	2.34704	2.19056	1.64153	2.23769	1.20712	3.45592	3.49403
mRNA.Achn014191	462	0.227449	0	0	0	0.290518	0	0	0	0	0	0	0
mRNA.Achn014211	1173	0.152013	0	0.0956834	0	0.191362	0.10629	0.540925	0	0.228134	0.0527302	0	0.595319
mRNA.Achn014231	2097	0.107817	8.93849e-05	0.0392822	0.199047	0.050625	0	0.0861748	0.054326	0	0.0788016	0.28814	7.27044e-06
mRNA.Achn014301	1107	0.364719	0	0.26273	0	0	0.127753	0	0.220457	0	0.127967	0.194288	0.138362
mRNA.Achn014311	2619	0.117488	0.123332	0.000267432	0.0498734	0.0312997	0.0256316	0	0	0	0	0	0
mRNA.Achn014341	1629	0.336985	0.403178	0.314647	0.370511	0	0	0.873898	0.816747	1.05764	0	0.716893	0.384075
mRNA.Achn014371	213	0	0	0	0	0	5.87293	0	0	0	0	0	0
mRNA.Achn014411	2550	0	0	0	0	0.368358	0	0	0.0328934	0	0	0	0
mRNA.Achn014431	1878	0	0	0.129543	0.00200235	0	0.000133455	0.00059823	0	7.71713e-05	0.000530688	0.00107251	0.51496
mRNA.Achn014441	930	8.31371	0.00461356	6.55815	2.16095	6.28437	2.10718	8.42639	8.10618	1.61222	8.51102	4.49481	3.07982
mRNA.Achn014521	1275	5.91123	10.5839	8.60786	8.15099	8.77442	7.33757	7.1863	14.1884	5.44908	8.55152	9.50753	8.05957
mRNA.Achn014541	1110	31.1821	35.4198	34.5397	28.6324	31.7279	30.5002	28.2591	31.4511	28.1532	25.1387	21.7894	20.7733
mRNA.Achn014581	675	1.31765	1.43637	1.52386	3.76322	5.85877	4.16294	5.49004	5.20663	0.000660313	6.39152	3.68997	5.70704
mRNA.Achn014591	1044	0.353941	0.806545	0.777784	0.930276	1.3376	1.04909	0.470028	0.651791	0.706966	0.920387	0.296702	0
mRNA.Achn014601	789	2.35798	1.83134	1.95718	2.55463	1.65409	3.71339	2.62447	2.51612	3.38091	1.17908	1.19794	1.63731
mRNA.Achn014611	600	0.406894	1.48648	1.12357	0.609126	0.687788	1.10892	0.344955	0.919954	0.599646	0.983402	0.667103	0.950234
mRNA.Achn014621	1545	0.036022	0.0450534	0.170812	0	0.0452915	0	0	0	0.0542316	0	0	0
mRNA.Achn014641	3681	2.1847	1.7723	1.54187	2.56687	2.62745	2.44814	2.64047	1.87909	2.28437	2.0378	1.99393	1.85208
mRNA.Achn014651	933	0	0	0	0	0	0.161386	0	0.423467	0	0	0.378179	0
mRNA.Achn014661	1581	7.21857	9.60072	9.40762	6.79612	4.66986	5.20721	5.19066	5.50008	5.90989	5.69353	5.19194	3.42093
mRNA.Achn014671	1305	0.974187	0.718371	1.25669	0.349377	0.724283	0.791092	1.66065	1.41156	1.73022	2.71972	0.671074	0.83278
mRNA.Achn014701	675	0.333666	0.272642	0.412473	1.50007	1.40717	1.25962	0.430122	0.758695	1.15334	0.807502	2.6169	0.910697
mRNA.Achn014711	2121	2.06186	2.56819	1.35646	2.58558	2.5699	1.46578	2.6398	2.47259	1.76979	2.09616	2.83483	2.84311
mRNA.Achn014741	2487	7.29973	7.67906	7.50995	5.86614	6.89457	12.1745	8.19001	7.15941	8.10474	7.93404	5.07811	4.84838
mRNA.Achn014791	1542	0	0.225788	0.0342413	0	0.0453977	0.11412	0	0	0	0	0	0
mRNA.Achn014831	1998	0.10657	0.367482	0.253394	0.0601048	0	0.112608	0.216329	0.148323	0.200961	0.0832856	0.405883	0.188136
mRNA.Achn014881	1170	0.0320274	0.253311	0.0959875	0.0685345	1.70845	4.76531e-05	0.0569676	0.163275	0.87799	0.190915	0.845455	0.667577
mRNA.Achn014901	606	0	0	0	0.149669	0	0	0	0	0	0	0	0
mRNA.Achn014911	789	0	0	0.00362728	4.3614	0	5.04504	0	4.29356	5.93754	0	0.0225973	0
mRNA.Achn014931	1569	2.01086	2.22902	0	0	1.3249	0.497245	2.44603	1.15905	0	1.24266	0.1135	0.524937
mRNA.Achn014951	2262	0	0.272824	0	0.000794436	8.31049e-06	5.14206e-05	0	7.19054e-06	0	2.95692e-06	0.02939	0.217845
mRNA.Achn014971	528	28.383	29.5946	23.4133	61.4197	55.9857	79.1086	55.0536	42.5185	66.4928	70.3723	37.1078	42.9486
mRNA.Achn014991	891	0	0.00494551	0.676427	3.95742	0	0.00485603	6.03066	2.09856	0.00997674	0	2.64495	3.49155
mRNA.Achn015001	342	10.2477	8.42057	18.1893	4.96488	3.69716	0.202769	7.65325	3.69066	3.38601	6.05656	2.31017	9.00416
mRNA.Achn015011	1011	0.923643	0.841316	0.579462	0.0693537	0.310341	0.450559	0	0.0849936	0	0	0	0
mRNA.Achn015041	1920	0	0.104891	0	1.28991	1.9276	2.62212	1.01842	1.39715	1.09375	0.668448	0.247786	0.361074
mRNA.Achn015061	735	0.777795	0.717663	0.724141	0.328015	0.122864	0.502628	0.252643	0.133077	0.866746	0.403667	0.362667	0.569206
mRNA.Achn015071	2109	0	0	0	0	0.374171	0	0.725332	0	0	0	0.0303069	0
mRNA.Achn015081	2205	0.00314435	1.54628	0.000260239	1.63801	0.00027705	0.000634165	0.000869859	0.000567342	0.00104283	0.87569	0.0168078	1.4776
mRNA.Achn015091	1698	0.16097	0	0.12227	0.108917	0	0.0679189	0	0.0447482	0	0.0670727	0	0
mRNA.Achn015101	300	0	0	0	0	0	1.6129	0	0	0	1.90382	0	0
mRNA.Achn015111	450	65.304	64.3766	61.517	16.8999	13.077	34.2519	36.8081	33.6964	39.5005	21.3199	11.1352	9.28155
mRNA.Achn015121	927	86.1958	70.767	82.638	7.18696	6.04926	16.2557	9.46214	4.23091	6.13132	8.93349	7.06419	3.89032
mRNA.Achn015151	633	0.247375	0.302195	0	0.138942	0	0.126865	0.158336	0	0	0	0	0
mRNA.Achn015171	558	10.8245	15.7386	15.0031	32.267	24.3471	31.1136	6.61635	4.80354	7.94412	5.60015	2.83661	2.52443
mRNA.Achn015191	2193	0	0	0	0.000336612	0.00505323	0	0	0.000160029	0.00450291	0.000185377	0	0.000948711
mRNA.Achn015211	2820	0	0	2.50028e-05	0.271809	3.09012e-05	0	0.110189	0	0	6.04127e-05	0.115357	0
mRNA.Achn015221	1368	0.107497	9.24789e-06	0.0594517	0.685432	0.5967	0.966957	1.47893	0.55731	0.927417	0.468447	0.24762	0.492317
mRNA.Achn015231	2868	0.0532823	0.0892983	0.220195	0.0200415	0	0.0376383	0	0	0	0.0370321	0	0
mRNA.Achn015271	894	0.583218	0	0	0.656577	0	4.89966e-05	0	0	0	0.454618	0	2.831e-05
mRNA.Achn015301	894	0.588549	1.05341	1.01138	0.666979	0.65348	1.06722	0	1.47662	2.40065	1.07261	0	1.01744
mRNA.Achn015331	1605	0.130113	0.000614171	0	0.000153575	0.000418727	0.304119	0.00449718	0.678643	0.000129705	0	0	0.461984
mRNA.Achn015341	1752	2.79353	3.72758	3.02852	3.70035	3.6991	4.59116	3.36152	4.18348	2.76688	3.67428	2.06956	2.37806
mRNA.Achn015351	906	0.357784	0.354566	0	0	0.0902326	0.105603	0.0178674	0.39415	0.000179288	2.12542e-05	0	6.38441e-06
mRNA.Achn015381	2034	0.277755	0	0.000453913	1.64334	0.961271	2.48026	0.000543611	1.27348	1.51358	0.000113745	0.36544	0.363791
mRNA.Achn015401	1608	0.000825409	4.65655	6.44783	6.68385	0.00198496	2.47483	3.40285	6.45028	4.7202	4.43409	3.12139	1.90059
mRNA.Achn015411	1002	1.12178	1.1609	0.879514	1.33362	1.09941	2.01901	1.98247	1.37611	2.33235	1.49068	0.704586	0.438945
mRNA.Achn015491	549	5.82737	10.3374	6.3248	11.4564	11.7901	11.1616	12.4041	16.6537	11.5569	14.1964	13.335	15.9634
mRNA.Achn015531	501	2.89437	2.09241	4.60757	6.92819	7.323	6.61589	4.74013	5.99333	5.28452	5.93013	5.89345	8.41813
mRNA.Achn015551	2787	0.883982	0.957241	0.559391	1.28347	0.558767	0.0773029	3.00609	2.1073	0.706335	3.50768	3.41456	4.04296
mRNA.Achn015561	855	0	0	0.145481	0	0.0467536	8.53361e-05	0.0697788	0	0.154307	0.0350623	0.0210816	0
mRNA.Achn015571	2565	0.0245542	0	0.108386	0.12726	0.000159037	0.391638	0.000168946	1.23756e-05	1.05144e-05	0.215745	2.51873e-05	0.0492456
mRNA.Achn015581	1785	17.5255	20.2631	23.5061	25.3813	25.2727	19.549	26.9435	23.3391	24.6142	28.3445	29.0429	23.859
mRNA.Achn015601	1299	4.44333	6.93867	9.33919	6.08595	0	2.95041	3.50279	5.17253	0.0158562	2.19669	2.60158	2.52865
mRNA.Achn015671	1608	4.32692	3.65246	4.78992	4.06593	3.45372	7.45714	4.58003	2.95787	5.74083	4.18489	1.3919	2.14086
mRNA.Achn015721	1038	6.52407e-05	0.000377576	0	0.000410859	0	0	0	0	0	0	0	0
mRNA.Achn015851	975	0.0587022	0	0.147589	0.0670885	0	0	0.178012	0	0.24698	0.230193	0	0
mRNA.Achn015871	618	0	0	0.698277	5.29078	2.39591	3.97116	0	2.30755	0	5.29751	0	1.21984
mRNA.Achn015881	1950	1.10944e-05	0	1.11875e-06	0.0926743	0	0	8.33167e-07	0.0762129	0.0412865	0	0.0695148	0
mRNA.Achn015961	645	10.5468	10.6988	14.519	9.29106	9.55967	7.13813	10.9164	12.0754	11.3419	9.56701	7.40221	8.12604
mRNA.Achn015991	444	0	0	0	2.78689	1.95855	1.05922	3.09158	4.21481	1.9517	0.104585	0.297008	1.04491
mRNA.Achn016081	1149	0.92053	0.323094	0.370407	0.508159	0.0783669	0.339933	0.261533	0.084599	0.287916	0.70998	0.156288	0.440279
mRNA.Achn016111	987	0	0	0	0	0	0.0664438	0	0	0	0	0	0
mRNA.Achn016131	1272	0.612808	1.6135	1.2371	0.000364552	2.04602	0.000157095	1.07959	2.02707	2.7609	1.53414	0.438755	2.22614
mRNA.Achn016151	276	0	0	0	0	4.97914	0	4.07067	0	0	0	0	0.691675
mRNA.Achn016161	4092	0	0	0	0	0.0151861	0.0128607	0.0165093	0	0	0	0	0
mRNA.Achn016251	624	19.0687	15.5481	18.9029	12.7767	24.1368	20.4404	19.582	24.3904	20.3671	23.8989	23.993	23.7744
mRNA.Achn016261	888	0	0	0	3.5962	0	0	0	0	0	6.06099	0	0
mRNA.Achn016331	882	0.137308	0.290449	0.587346	0	0.259845	0.212313	0	0.215164	0	0.0536053	0.784095	0
mRNA.Achn016341	579	0	0	1.28978	0.646419	0	0	0	0.614546	0.470171	0.292217	0.219395	0
mRNA.Achn016381	1236	0.142219	0.177327	0.13441	0.267131	0.47729	0.497707	0.253516	0.196964	0.14239	0.493415	0.119628	0.167128
mRNA.Achn016421	636	0.163917	0.117119	0	0	0	0.0523947	0	0.834787	0	0.208043	0	0
mRNA.Achn016431	558	0	0	0.000927422	0	0.111608	0.000413376	1.19655	0	0.846015	0	0	0
mRNA.Achn016441	1449	3.82726	7.67602	4.37494	25.1118	32.997	11.4907	24.2868	28.2099	30.0168	29.3188	14.979	13.5111
mRNA.Achn016451	984	1.60732	0.707885	1.33064	4.63237	4.42306	4.82282	7.47201	4.55727	5.10964	4.72895	4.71671	6.10462
mRNA.Achn016461	441	1.77465	2.69429	2.25531	1.98239	0.324486	2.00217	3.63299	1.33939	1.82276	2.34847	2.11071	1.7613
mRNA.Achn016471	1518	10.705	13.1418	14.5993	14.8945	9.69854	11.738	11.6078	8.8255	11.426	9.82994	12.1813	11.9147
mRNA.Achn016481	2064	1.94298	1.74743	3.26689	4.85217	3.27778	1.50799	2.33558	3.01375	0.000214471	2.46386	2.33607	3.7103
mRNA.Achn016531	540	0	0	0.448038	1.91752	0.985322	3.63058	3.14957	6.28531	1.6739	8.9734	3.94302	2.08141
mRNA.Achn016541	711	0.409513	0.503111	0.190339	0.115109	0	0.634131	0.530526	0.139963	0.151948	0	0	0
mRNA.Achn016551	630	0.12494	0.304555	0.115409	0.420314	0.157927	1.91777	2.55242	1.35659	2.94701	1.03381	0.461407	0.291572
mRNA.Achn016581	471	0	0	0	0	2.76443	0	0.601399	0	0.000431764	0.00028427	0.177339	0.000343829
mRNA.Achn016611	1047	73.1685	28.434	35.9281	105.213	96.0323	87.4395	112.281	157.51	127.612	138.896	76.1918	90.6797
mRNA.Achn016621	2415	6.57414	4.95133	7.18554	6.97493	8.9264	7.4461	7.10688	10.5436	7.03319	8.39859	8.74074	6.77875
mRNA.Achn016631	2118	0	0	0	0.00853708	0	0	0	0.0154186	0	0	0	0.094676
mRNA.Achn016651	1236	5.36916	4.97437	6.28883	9.1634	10.3499	7.33716	8.6877	15.1153	14.0578	19.0786	12.7953	14.7966
mRNA.Achn016671	1431	0.000267518	0.000555692	0	0.749561	0	0.00297755	2.06283	0.411438	0.465587	0.000363219	0.00121373	0
mRNA.Achn016691	753	0	0	0.0873168	0	0.236718	0	0	0	0	0	0.116611	0
mRNA.Achn016721	2463	0.31535	0.105608	0.280413	0.0711593	0.0528012	0.155774	0.05709	0	0.0635082	0.0657402	0	0.0247529
mRNA.Achn016781	1197	1.53077	1.6808	1.78284	0.491785	0.503736	1.09882	1.54187	0.781788	1.62138	2.31597	2.03998	0.687546
mRNA.Achn016811	1614	3.69528	1.30533	3.74173	3.41963	2.74278	1.9916	2.77427	4.54969	3.44797	2.58335	4.43126	4.2531
mRNA.Achn016871	906	10.5906	8.7756	11.8832	12.2454	10.287	14.4666	11.6041	9.55825	10.2632	8.33058	7.35098	7.97465
mRNA.Achn016881	735	0	0	0.181035	0.218677	0	0	0	0	0	0	0	0
mRNA.Achn016891	1128	0.107052	1.69972	1.31139	3.61712	3.5509	3.47923	3.05455	2.1074	3.41208	4.06125	3.88494	2.11495
mRNA.Achn016941	996	0	0.611389	0	0	0	0.102945	0.223553	0	0.177557	0	0.228407	0.000107064
mRNA.Achn016961	249	0	0	1.90318	1.94387	0	0	0	0	12.7386	0	1.89708	0.41692
mRNA.Achn016981	720	0.301148	0	0.09337	2.59613	2.91844	3.6292	1.69251	0.823793	1.63955	3.75037	0.748207	0.822588
mRNA.Achn017011	1812	0.0560667	0.00018941	0.00162757	0.385787	0.000762112	0	0.560203	0	0	0	0.713117	0.00110141
mRNA.Achn017041	1782	8.20845e-05	0.00018213	0	0.0685559	0.0763879	3.91462e-06	0	0	0.0457925	0	0.115657	0.071513
mRNA.Achn017061	1284	0.680541	0.783665	0.387734	0.217248	0.101982	0.452312	0.591559	0.166918	0.167554	0.389147	0.785773	0.561145
mRNA.Achn017081	300	0	0.967556	2.92261	2.06003	0	2.41934	2.65246	0	0	0	0	5.28355
mRNA.Achn017101	1674	0	0	0	0	0.367203	0	0	0	0	0.0766941	0	0
mRNA.Achn017111	1389	1.24413	1.15109	1.21681	2.72723	2.36074	2.47014	2.39343	3.34098	2.8808	3.19792	3.17104	2.48085
mRNA.Achn017141	1881	8.26461	7.36378	4.12254	8.52382	11.8098	12.2271	10.6357	8.06025	4.31487	13.7511	9.91001	11.6292
mRNA.Achn017151	738	0	0.00367773	0	0.281083	0	0	0	0	0	0	0	0
mRNA.Achn017171	1401	0	0	0	0	0.209249	0.042665	0.0129104	0	0	0	0.316786	0.20261
mRNA.Achn017181	4110	6.15766	4.55142	5.78775	5.19297	4.05196	6.46164	3.78531	3.6526	3.83566	4.15422	3.56271	4.14481
mRNA.Achn017201	1344	0	0	0	0	0	0.134656	0	0	0.192536	0.133349	0.161819	0
mRNA.Achn017221	2619	1.61159	2.25129	1.93444	3.47809	2.14968	4.91726	3.67356	4.16694	3.53364	4.87167	4.69169	4.99782
mRNA.Achn017251	792	1.21578	0	1.89059	0.19541	0	0.450415	0	0.238311	0.25864	0	0.108279	0.20352
mRNA.Achn017261	1236	0.719285	0.210654	1.21539	0.319069	0.190457	0.59564	0.000152425	0.279634	0.000991326	0.0266827	0.847963	0.451653
mRNA.Achn017271	1212	1.7624	1.14249	2.26508	0.925073	0.551905	2.14764	0.431826	0.538361	0.813069	0.635771	0.551679	0.228441
mRNA.Achn017281	1557	0	0.108094	0	0.140849	0	0	0	0	0	0	0.0451877	0
mRNA.Achn017301	1350	0	0	0	0	0.0535359	0	0	0	0	0	0	0.150116
mRNA.Achn017311	672	37.3055	32.8099	35.8251	43.5641	48.3355	35.1703	35.5097	43.8566	33.5176	33.1138	35.2292	40.6209
mRNA.Achn017331	1284	0	0	0.0510413	0.059223	0	0	0	0	0	0	0	0.0637738
mRNA.Achn017381	1290	0.112495	0.0682546	0.0546601	0	0.144305	0.174949	0.1518	0	0.163979	0.179045	0	0
mRNA.Achn017481	459	0.62159	0.458913	0.911455	0	0	0.0414761	0	2.43373	0.000637039	0.377501	0.421773	0
mRNA.Achn017491	537	0.166285	0	0	0.186454	0.211341	1.17874	1.87139	0.895921	0.730425	2.40728	0.405352	0.581213
mRNA.Achn017501	1695	0.409968	0.780298	1.21561	1.25071	1.45828	0.784787	1.19304	2.08666	2.18548	3.04337	2.76381	2.74559
mRNA.Achn017551	1668	0.00527978	0	0	0	0	0.0601407	1.59824	0.954507	0.740518	0.35721	1.31051	2.06549
mRNA.Achn017561	1590	0.0332359	0	0.0313367	0	0.0422816	0.03507	0	0.0952084	0	0	0	0.039552
mRNA.Achn017601	1449	43.9476	43.6853	43.3755	27.6038	23.6941	24.0524	19.8216	21.4996	20.4985	16.9838	23.9789	21.7875
mRNA.Achn017611	960	0.811934	0.69832	0	0.361374	0	0.00333582	0.188359	0	0	0	0.00356058	0
mRNA.Achn017621	1236	0.860105	0.59957	0.596502	0.000346095	0	0.2838	0.873245	0.571626	0.203505	0	0.850257	0
mRNA.Achn017631	1857	0.89585	2.39327	1.23681	3.80116	2.64072	2.98974	1.78149	3.50864	2.82354	2.9458	2.51227	2.02783
mRNA.Achn017651	1563	0.106575	0.266627	0.134785	0.0801132	0.0446649	0.112303	0.239127	0.0986782	0.374425	0.0369995	0.0449813	0.12535
mRNA.Achn017661	1053	14.0928	14.1101	14.9523	14.313	15.2422	8.75012	10.4187	11.2307	10.7951	10.2542	11.5281	10.4046
mRNA.Achn017691	2250	2.44352	2.7455	2.74737	0.0262539	0.0876879	0.147696	0	0.0324153	0.175664	0	0	0
mRNA.Achn017711	1764	3.49931	3.42455	4.61176	3.36273	3.3847	2.4815	3.21593	3.71103	2.72999	3.15108	3.40119	3.57958
mRNA.Achn017721	411	1.43802	0	0.952588	0.250027	0	1.94484	0	0.421675	0	0	1.76759	0
mRNA.Achn017731	723	0	0	0	0.166949	0	0	0.258801	0	0	0	0.12392	0
mRNA.Achn017741	1476	901.301	866.207	898.098	124.055	129.581	84.6778	90.8104	109.676	91.3855	64.9331	67.9803	65.508
mRNA.Achn017781	1008	1.41319	2.21763	2.77651	2.12203	2.77799	3.10656	0	1.09086	0.390003	1.08431	1.80512	0.0116042
mRNA.Achn017791	816	35.4026	33.046	36.2082	34.2267	35.98	25.8892	42.885	46.1079	42.1097	42.8185	40.7776	43.4439
mRNA.Achn017811	879	0	0	0	0.420274	0	0	0	0	0	0	0	0
mRNA.Achn017821	453	0.951761	1.97469	0.42521	1.59586	0.608343	1.41566	1.43215	0.630698	1.37296	2.94124	3.41061	2.48231
mRNA.Achn017831	1482	7.32763	7.62568	8.36897	7.36495	6.3051	8.73989	6.83912	7.73993	5.7655	5.65928	7.05974	4.16028
mRNA.Achn017871	1881	0.00423887	3.93939	7.89069	0.108822	0.00910313	0	0.494704	4.7672	0.23537	0.00106704	0.0315879	4.42668
mRNA.Achn017941	315	0	0	0	0	0	1.3268	4.44285	0	0	0	0	0
mRNA.Achn017961	3552	0	0	3.52326e-05	0	0	0.0162499	0.0427934	0	0	0.0408462	0.0604898	1.39191e-06
mRNA.Achn018011	2160	0	0	0	0.00128386	0	0	1.48406	0	0	0	0	0.00108226
mRNA.Achn018021	279	0	4.18009	6.37515	4.2979	0	0	0	2.08275	2.23952	3.28739	0.331603	1.17877
mRNA.Achn018031	969	0	0.49579	0.735551	0.131753	0	0.328133	0	0	0.292669	0.259662	0	0
mRNA.Achn018041	1605	0	0	0	0	0	0.0961562	0	0	0	0	0	0
mRNA.Achn018071	519	0	0	0	4.79354	0	5.97936	5.75599	0	0.0163928	9.85098	0.00874241	4.08623
mRNA.Achn018081	1470	0	0.112293	0.137337	0	0	0.161095	0	0	0.0575605	0	0	0.0449811
mRNA.Achn018091	411	3.33316	3.5331	5.05175	0	1.55712	1.17995	1.05898	1.18796	1.72557	0	2.13364	0.349643
mRNA.Achn018101	411	2.14893	3.71065	1.09829	3.59788	5.68104	9.22716	12.5292	11.7882	6.73365	11.35	6.24706	5.43005
mRNA.Achn018171	1914	0	0.792473	0	0.298448	0.000317037	0.000573057	0	0	4.5561e-05	0.311048	0.137837	0.129399
mRNA.Achn018191	1758	0.332966	1.48435	0.439312	0.000277615	0.707993	4.86091e-05	0.838866	0.434512	0.205364	0.758637	2.43543e-05	0.456482
mRNA.Achn018221	537	2.48789	5.40032	2.962	0.242774	2.62208	0.0675348	4.73063	2.54208	0.971914	1.03021	1.61524	2.4058
mRNA.Achn018261	360	0.450547	0	0	0.498748	0	0.421992	0	0	0	0	0	0
mRNA.Achn018301	1689	19.8428	20.6092	21.9258	17.8534	20.9285	16.3331	18.5322	20.6732	19.1617	14.3818	22.8425	21.7329
mRNA.Achn018321	897	0	0	0	0	0.00332128	0	0	0	0.00259521	0	0.469083	0
mRNA.Achn018331	564	7.90755	7.8775	7.39353	10.4732	10.3829	10.4253	14.4871	11.8325	11.435	7.82254	14.9499	15.8818
mRNA.Achn018341	390	1.05201	2.02002	0	0	0.452002	0	0	0	0	0	0	0
mRNA.Achn018361	669	5.62059	2.91835	5.9254	2.45345	1.63768	1.90134	0.575683	2.07179	1.23304	0.594409	2.03651	0.752877
mRNA.Achn018371	2406	0	0	0.0644252	0	0	0.0380029	0	0	0.0566649	0.111278	0	0
mRNA.Achn018401	918	0.000112866	0.0432539	0.0502307	0	0.177163	5.32674e-06	0.0926872	0.193544	0.104982	0.219087	0.0880423	0
mRNA.Achn018411	2262	0	0.429228	0.570415	0.0184159	0.640671	1.18515	0.27669	1.4149	1.20812	1.48125	0.000157294	1.31186
mRNA.Achn018431	1857	36.0237	34.9593	40.5201	37.6697	26.0344	33.4632	31.492	30.2861	31.3555	28.1185	30.3382	24.9453
mRNA.Achn018441	1248	2.87498	2.43119	2.43071	5.16663	6.75195	3.26326	4.46053	2.55507	3.06734	4.75069	2.41427	4.38439
mRNA.Achn018451	1512	0.00105129	0	0	0	0.00229579	0	0	0	0	0	0	0
mRNA.Achn018511	648	0.346161	0.849695	0.528293	0.33993	0.526394	1.70704	1.4853	0.000134139	0.779682	0	0.589325	0.000311675
mRNA.Achn018541	579	1.07657	2.47106	5.26093	1.70988	0.3639	1.77287	0	0	0.361534	0	0.828037	0.0432561
mRNA.Achn018581	573	6.45573	4.49006	7.10801	11.1983	12.5777	9.24923	9.14623	6.09062	7.74558	9.1175	4.97027	6.02829
mRNA.Achn018641	2139	0	0	0.0486388	0.0978535	0	0.0964829	0	0	0	0.148493	0.124897	0.215281
mRNA.Achn018651	369	20.352	35.3248	21.2348	14.7372	10.2137	39.6384	14.2407	14.863	13.8909	11.0269	24.638	17.122
mRNA.Achn018671	330	0	0	0.551532	0	0	0.292882	0	0	0	0	0	0.957132
mRNA.Achn018721	804	0	0.000442669	0.000528609	0	0.194482	0	0	0	0	0	0	0
mRNA.Achn018741	897	104.817	94.8381	94.2486	48.7155	31.6715	33.2251	46.2457	55.9021	53.7858	21.1029	47.258	46.6351
mRNA.Achn018751	474	6.85709	7.2258	7.33713	7.9322	7.265	6.97601	12.574	11.9818	6.8536	12.4005	8.60856	7.78416
mRNA.Achn018791	1083	1.28536	0	1.23759	0.332145	0	0.328188	0.244683	0	0.505447	0	0.141444	0
mRNA.Achn018811	1539	0.502785	0	0.610372	0.681456	0.565437	0.292481	0.000470591	0.988289	1.22738	0.00133232	1.53628	0.0740848
mRNA.Achn018831	618	0	0	0	0.434111	0	0.263899	0	0.175061	0.380309	0	0.158742	0
mRNA.Achn018861	573	2.06173	2.50295	2.9719	15.7	23.1727	22.7972	27.3531	20.9197	28.5773	34.7564	7.94098	8.93433
mRNA.Achn018921	789	0	0	0.244648	0.19651	0	0	0	0	0	0	0	0
mRNA.Achn018931	3816	0	0.00155339	0.0109979	0.0602973	0.000103711	0	0	0	0	0.105479	0	5.89061e-05
mRNA.Achn018941	612	2.75164	0.639025	1.20771	5.73864	3.48706	8.04594	1.00231	0.533818	1.54632	0.135754	0	0.306101
mRNA.Achn018991	1428	0.990625	1.08925	0.975991	2.14424	2.69117	2.87742	3.99128	5.27805	5.60329	4.86872	4.05904	4.3796
mRNA.Achn019011	504	0	0	0	0	0.240153	0.569215	0.932095	0	0	0	0	0
mRNA.Achn019021	663	1.65941	0	0	0	0.00178687	0	0.00204086	0.0573005	0	1.03097	0	0
mRNA.Achn019041	573	0	0	0	0.000338153	0	0	0	0	0.000551643	0	0	0
mRNA.Achn019081	1080	0.112812	0.420954	0.478473	0.127088	0.213121	0.23622	0.225055	0.0779522	0.338186	0.234718	0.07098	0
mRNA.Achn019091	513	0	0	0	0	0.231545	0	0	0	0	0.187985	0	0
mRNA.Achn019101	492	56.4457	53.8772	48.3279	75.2597	86.0611	66.0994	109.979	102.954	121.401	110.955	81.5692	74.373
mRNA.Achn019111	723	2.32494	0	0.00048672	1.53761	0.23564	0.0207608	0	0	0.00446623	0	0.541426	0
mRNA.Achn019141	810	0.000399198	0	9.81967e-05	0.0295757	0.184143	0.00284567	0	0	0.0888317	0	9.02916e-05	0.116289
mRNA.Achn019181	522	0	0	0	1.57582	1.34119	0.887336	0	0	0.256809	0	0	0
mRNA.Achn019191	1434	10.0988	11.019	9.76843	17.5738	17.6214	19.2522	15.451	16.7372	14.4798	12.8564	13.3594	12.8413
mRNA.Achn019211	1332	4.96429	5.98135	5.31053	6.95814	8.0376	4.53803	4.85984	5.26635	4.73691	4.40417	4.68998	6.39375
mRNA.Achn019241	822	0.258773	0	0.279363	0.0930466	0.0628068	0	0.646446	0	0	0.160862	0.011872	0
mRNA.Achn019261	1809	0.00134484	1.11343e-05	0.129452	0.201693	0.337532	0.000175043	0.0801846	0.124171	0.269784	0	6.61225e-05	0.386314
mRNA.Achn019281	321	110.915	149.663	138.388	104.027	205.105	187.914	160.636	145.068	147.247	175.011	136.083	159.688
mRNA.Achn019301	1128	1.66799	1.84156	1.86662	1.74737	1.61914	1.51573	2.40898	1.29321	2.77393	1.90865	2.96384	2.47905
mRNA.Achn019321	3288	0	0	0.189247	0	0.0279286	0	0.00017556	0	0.842255	0.0181895	0	0.000571145
mRNA.Achn019331	1164	0.499588	1.08133	0	0.340028	0.113086	0.21297	0.809012	0.105539	1.01019	0.527669	0	0.479522
mRNA.Achn019351	1038	0.000147727	4.92358e-05	0	0.374187	0.000111632	0	0	0.103245	0	0.000551476	0.000473293	0.0134837
mRNA.Achn019371	3087	2.51545	2.08637	2.25142	2.05014	3.31944	2.46552	2.59448	2.8833	2.67065	3.07336	2.54577	2.84577
mRNA.Achn019381	1761	0.154222	0.19316	0.205087	0.2435	0.15506	0.260395	0.124914	0.471746	0.139466	0.0321328	0.039109	0.0362902
mRNA.Achn019401	762	1.65624	1.81372	1.4586	3.82953	2.32457	2.57279	2.51799	3.15247	2.73735	3.24819	3.78126	5.28122
mRNA.Achn019411	345	3.06315	5.99859	7.66748	4.52467	2.33944	0.482075	4.25029	7.75857	0	3.19883	4.6853	5.52085
mRNA.Achn019421	537	0	0.576402	0	0	0	0.0511382	0	0	0	0	0	0
mRNA.Achn019431	840	1973.52	1671.86	1819.86	1480.06	1498.57	1001.23	2383.19	2654.51	2382.88	2409.01	2183.6	2270.8
mRNA.Achn019451	1176	18.7997	13.2794	17.9859	14.4006	19.5645	27.4184	12.8737	14.9765	14.447	14.6471	10.0837	6.19358
mRNA.Achn019461	2151	0.0244888	0.0921749	0	0	0.0307612	0	0.0331824	0	0.0369606	0	0	0
mRNA.Achn019491	1842	0	0	0	0	0.0436657	0	0	0	0	0	0	0
mRNA.Achn019521	1368	0.436144	0.000131838	9.36911e-05	0.000789901	0.00011821	0.000739085	0	0	0	0	0	0
mRNA.Achn019531	777	2.83976	9.61063	9.39493	7.22664	5.21611	9.137	14.5154	6.19465	11.8293	6.51226	9.15636	9.55977
mRNA.Achn019541	1134	1.58783	1.97685	1.74783	3.33955	3.46531	3.21743	4.23206	4.90479	3.57267	2.14779	4.33366	3.23299
mRNA.Achn019551	936	2.41916	1.41364	1.19884	5.44997	3.6216	4.98072	4.47337	3.25331	3.81764	3.6729	2.55726	2.81254
mRNA.Achn019561	474	0	1.90926	0	0	0.226272	2.01068	0	0.0734297	0.00387893	0.674656	0	0
mRNA.Achn019571	3696	0.0378705	0.115188	0.0354394	3.60615	2.19475	3.7355	0.341152	0	0.11636	0.0876423	0.192661	0
mRNA.Achn019581	861	0.384501	0.190247	0.144066	3.54882	4.1717	4.08032	8.79364	4.33625	7.80356	11.4271	3.75133	5.59091
mRNA.Achn019591	723	2.21882	0.00345703	5.41747	0.00126733	1.92143	0.00126508	2.92537	1.12527	6.43655	1.5358	0.000623589	0.311348
mRNA.Achn019621	963	0.131494	0.244752	0	0	0	0.0686006	0	0	0	0	0	0
mRNA.Achn019631	2820	0	0	0.000984413	0.0954185	0.316094	0	0	0.717347	0	0	0.0921	0
mRNA.Achn019641	561	0	2.34176	0	0	0.0178667	1.83239	3.05841	0.00571672	0	5.38918	1.97579	0
mRNA.Achn019651	1050	2.16609	1.81939	1.32342	4.81406	3.46602	6.98275	0	0.242595	0.263129	0.182687	0.220869	0.137482
mRNA.Achn019701	1983	0	0.237621	0.0462654	0.00253274	0	0.339796	0.111937	0.302165	0.0861968	0	0	0.129866
mRNA.Achn019731	420	0	0.627041	0	0.670927	0	0	0.00487581	0	0	0	0	0
mRNA.Achn019741	1299	0	0.10681	0	0	0.105413	0.0885325	0	0	0	0	0	0
mRNA.Achn019751	1569	13.8787	14.6059	11.4243	46.2098	40.9206	37.3435	89.7495	83.1749	95.1236	86.3178	80.1389	81.1256
mRNA.Achn019761	3507	0	0	0.0136211	0	0.0358133	0	0	0	0	0	0	0
mRNA.Achn019771	2541	0.553745	0	0.0577082	0.617721	8.58535e-05	0	0	0.122455	0	0	0	0.000705504
mRNA.Achn019791	444	6.67355	4.26825	8.6978	5.48658	4.84655	3.8361	8.99655	5.15102	6.52533	8.4533	2.01653	7.18723
mRNA.Achn019841	1719	7.77413	6.67516	6.38807	6.65593	7.17883	6.82912	6.46476	7.49865	5.69012	5.81769	5.38987	5.52502
mRNA.Achn019851	1503	0	0	0	0	0	0.0807922	0	0	0	0	0	0
mRNA.Achn019871	1377	0.914531	1.90803	2.11059	1.97292	0.799299	0.905519	1.69125	0.476334	1.38405	1.37513	1.54687	1.08193
mRNA.Achn019911	3963	0	0	0.0251916	0	0.0280365	0	0	0	0	0	0	0
mRNA.Achn019931	2226	0.1229	0.238122	0.364529	0.271274	0.27414	0.202182	0.0536035	0.000310852	4.79922e-06	0.398525	0.538776	0.419188
mRNA.Achn019941	3744	0.00174051	0	0.0685304	0.00503772	0.127804	0	0	0	0	0.222978	0	0.44873
mRNA.Achn019961	324	0	0	0	2.20278	0.876283	1.19474	1.34701	0.821655	1.79141	0	0	0
mRNA.Achn019991	1149	4.93124	3.48901	3.98205	3.38557	1.52614	3.36624	3.93947	3.80068	3.96724	2.22258	2.33812	1.32788
mRNA.Achn020031	1488	11.218	13.1427	14.4589	12.3628	12.5678	12.9562	10.9431	13.2592	11.295	13.4987	11.7135	10.6234
mRNA.Achn020091	492	0	0	0	0	0	0.198906	0	0	0	0.204686	0	0
mRNA.Achn020141	1554	1.1786	1.51524	1.76471	3.70584	1.74394	2.71612	0.699243	1.10544	1.36111	0.519867	0.362117	0.3813
mRNA.Achn020161	1836	0.675696	0.846635	0.921291	0.132537	0.221506	1.64386	0.119079	0	0.177171	0.122431	0.298129	0.172844
mRNA.Achn020171	813	0.470909	0.420556	1.15686	0.0411728	0	0.654648	0	0	0	0.0170586	0.988987	0
mRNA.Achn020181	4404	0.945987	0.665957	1.227	1.05715	0.652361	0.932609	0.758537	1.07564	0.871049	1.54841	1.29713	1.33972
mRNA.Achn020191	1083	28.7747	24.6774	23.9441	47.3586	52.3069	45.8982	45.3758	42.4091	39.5098	32.6828	43.3551	40.8551
mRNA.Achn020201	1923	3.53144	3.62273	4.01791	4.09846	4.88638	3.78883	4.70075	4.71281	5.15151	7.31605	4.71691	4.66148
mRNA.Achn020211	1548	0	0	0	0	0.00375461	0	0	0	0	0	0	0
mRNA.Achn020221	1791	0.0302406	0	0.20111	0.0341058	0.0760085	0	0	0.0420526	0	0	0	0
mRNA.Achn020241	1095	2.71434	3.79061	4.02145	0.374447	1.04641	0.522129	0.368582	0.306292	0.249147	0.576307	0.278914	0.520472
mRNA.Achn020261	1689	0.874705	0.608383	0.768949	0.255737	0.122163	0.37588	0.262162	0.405247	0.341682	0.573698	0.533756	0.53357
mRNA.Achn020271	693	0.533086	0.785024	0.692891	0.35956	0.809033	0.439691	0.413381	0.873679	0.632384	0.663655	0.132206	0.374263
mRNA.Achn020281	507	0	0.223901	0.168981	0.208757	0	0	0	0	0	0	0	0
mRNA.Achn020291	768	2.71739	2.8294	3.53573	6.58102	6.97845	3.46247	3.04861	6.74377	5.6464	7.11045	7.20206	6.04406
mRNA.Achn020311	1545	4.13114	3.49429	3.46962	5.74967	3.24583	4.5483	6.36425	5.62772	5.8928	4.79932	3.44941	3.36634
mRNA.Achn020341	738	0.383345	0.0101597	0	0.742997	0.92386	0	0.0207257	0	0	0	0	0
mRNA.Achn020351	2679	0	0	0	0.280849	0	0	0	0	0	0	0	0
mRNA.Achn020361	726	0.169892	0	0.0401977	6.85368	3.23558	2.42516	5.50675	3.38808	6.47875	4.47714	5.22057	3.32496
mRNA.Achn020411	1014	1.25965	0	0.182446	3.07864	1.23887	2.05469	6.23683	5.4241	2.76258	4.95461	3.16313	1.39458
mRNA.Achn020451	1044	1.00283	1.61309	0.944452	0	0.549149	0.0437557	0.078348	0.244422	0	0.0863032	0	0.0692732
mRNA.Achn020481	618	3.31042	0	1.08281	9.2184	8.37492	11.8846	7.51069	11.8849	8.39584	12.5072	7.74748	9.2666
mRNA.Achn020491	531	2.03931	1.64067	2.16794	17.9094	19.661	16.6751	20.3601	16.2387	18.3993	17.0425	17.7949	15.4399
mRNA.Achn020521	606	4.79848	5.03488	5.27921	0.299338	0.506842	2.18112	0.678886	0.361829	1.17918	0.13808	0.328018	0.466998
mRNA.Achn020541	408	0	0.359778	0.541442	0	0	0.600691	0	0	0.439446	0.951503	0	0
mRNA.Achn020561	2148	0.171694	0.338508	0.186745	0.0830083	0	0.0259345	0	0.0683095	0.111057	0.0511224	0.0623168	0
mRNA.Achn020591	777	6.02135	5.8341	0	3.16127	5.38696	4.42909	9.50073	10.4844	7.5588	2.33539	3.33962	3.82645
mRNA.Achn020651	2583	0	6.18201e-05	0.843704	1.26671	0.179163	0.489581	0.756379	0.165544	0	0.00163667	0.714885	0.000144662
mRNA.Achn020681	546	0	0	0	0.21228	0	0	0	0	0	0	0	0
mRNA.Achn020691	1470	0.701063	5.66861e-05	1.22457	0.404884	0.663989	0.176488	0.149434	1.03045	0.0153502	0.000140862	0.561059	0.388285
mRNA.Achn020701	1128	19.3615	20.2263	20.6956	30.1142	33.1718	36.2052	32.4317	36.186	32.8916	38.8742	36.6301	38.2011
mRNA.Achn020721	1065	0.164734	0.0786835	0.273072	0	0.173685	0	0	0.0964415	0.299874	0	0	0
mRNA.Achn020731	849	0.000464586	0.968883	0.925152	2.85831e-05	0.887834	1.16665	0	0.869218	0.499497	0.0364293	1.11233	0
mRNA.Achn020811	519	0	0	0.0888555	1.97415	1.35888	0.953365	2.84885	0.84294	0	1.10596	0.823376	0
mRNA.Achn020821	672	0	0.686885	0.62822	1.01701	0.866056	1.96993	1.77582	3.11834	0.524768	0.602712	1.03975	0.677083
mRNA.Achn020831	792	4.30781	6.95095	6.05215	8.35339	10.0816	10.5094	8.47343	10.5061	8.66083	8.63742	6.6864	6.10274
mRNA.Achn020841	723	5.03476	7.36891	0.581553	2.96482	4.45722	10.8381	2.71405	1.61851	1.84754	0.000318768	0.139246	0.341054
mRNA.Achn020851	672	5.15332	3.24986	4.92579	6.92492	7.30075	4.15861	5.25095	5.01859	3.98229	5.22472	3.83431	6.874
mRNA.Achn020861	615	0	0	0	0.145914	0.493918	0	0	0	0	0.134621	0	0
mRNA.Achn020871	1215	13.6736	12.5425	10.8224	16.8031	18.0332	20.3621	17.8209	15.4574	17.8302	12.2976	12.3537	11.8578
mRNA.Achn020891	1047	66.0489	61.0049	69.0372	80.3599	87.5419	78.7952	175.362	162.031	161.188	170.571	133.966	120.076
mRNA.Achn020971	687	0	0.397847	0.100325	0.243046	0	0	0	0.147599	0	0	0	0
mRNA.Achn020991	522	180.383	159.649	173.4	171.196	140.7	135.895	284.245	257.595	265.658	352.73	251.796	256.278
mRNA.Achn021041	873	0	0.186609	0.070659	0.169745	0	0	0	0	0	0	0	0
mRNA.Achn021081	1608	0.652473	0.300791	0.716858	0.968077	1.46783	4.77836	1.15657	0.620198	0.982664	1.21612	0.521964	0.201968
mRNA.Achn021091	2475	3.40825	5.09441	3.78513	0.259506	0.236317	0.420542	0.227139	0	0.126332	0.217949	0.0265908	0.123096
mRNA.Achn021131	1659	0.000555319	0	1.34039	0.032742	0.000213987	0	0.000657694	0.760098	0.000263618	0	0.0034652	1.0515
mRNA.Achn021141	906	1.38426	0.763289	1.28743	1.60389	1.35072	2.09616	1.9513	3.96111	2.57585	0.900705	1.04935	3.03408
mRNA.Achn021171	711	0.102378	0.000736519	0.00241231	0.997351	0	0	0	0	0.0118362	0	0	9.03607e-05
mRNA.Achn021181	2355	0	0	0.000145391	0	0.000479412	0	0.00014042	0	9.69118e-05	0.576659	0.000308889	0
mRNA.Achn021221	960	0	0.0819428	0.0620736	0	0	0.0689484	0	0	0	0.137355	0	0.0775151
mRNA.Achn021241	1233	22.9314	18.9722	20.5166	22.4293	23.3111	19.136	22.7556	20.7335	18.1104	19.7469	21.6305	24.8401
mRNA.Achn021271	921	0	0.0866649	0	0	0.0881774	0	0.092286	0.19269	0	0	1.13902e-05	0
mRNA.Achn021301	1158	0.206064	0.0641617	0.0486268	0.23219	0.453988	0.216067	0.343546	0.285108	0	0.268034	0.194761	0.181562
mRNA.Achn021341	1599	0	0	0	0	0	0.26693	0	0	0.541067	0	0	0
mRNA.Achn021351	1374	0.00661821	0	0.589968	1.30892	1.57067	2.2867	0.261315	0	0.455792	1.47736	0	1.15749
mRNA.Achn021361	660	2.28497	0.86835	1.4472	2.98195	3.11227	5.37493	4.62672	4.84266	3.6265	3.29763	2.07225	2.06181
mRNA.Achn021381	630	0.124686	0.653374	1.20107	0.076797	5.22666	8.585	0.863962	0.123155	0.170431	0	0.233948	0.291413
mRNA.Achn021421	360	276.368	224.404	288.661	1619.28	2255.61	4614.82	6594.95	3782.61	6667.59	2683.79	348.329	430.862
mRNA.Achn021451	330	0	0	0	2.04616	0.81145	0	0.634516	0	0	0	0	0
mRNA.Achn021471	930	0	0.0855356	0.0647884	0	0.224385	0	0	0.277656	0	0.0887531	0	0
mRNA.Achn021481	1878	0.0572326	0	0.0272003	0	0.0359581	0.0604383	0	0	0.0431515	0.0298154	0.108924	0.0673486
mRNA.Achn021491	1395	0.0407753	0	0.0386143	0.229832	0.205153	0.0857941	0	0	0	0	0	0
mRNA.Achn021501	1527	0.495713	0	0.448266	7.7835e-06	0	0.153934	0.0961016	0	0.16272	0.0356332	0.0904631	0
mRNA.Achn021511	1206	0.244534	0.0609552	0.0924012	0.606252	0.24623	0.205289	0.0653282	0.0677088	0	0.0508991	0	0
mRNA.Achn021541	1458	12.4697	19.1788	16.9228	17.4421	16.4722	15.4125	17.2394	25.4921	20.3971	16.44	21.0597	19.7832
mRNA.Achn021551	438	19.4369	13.7455	15.9556	9.90187	11.3331	7.23684	7.83129	12.5874	10.392	8.46116	10.5012	12.6497
mRNA.Achn021561	810	0.588059	0.51859	1.72752	1.41793	0.424186	0.261635	0.329916	0.922761	0.375524	1.13441	0.524302	0.295382
mRNA.Achn021571	1242	1.50775	0.881295	0.890681	1.00892	0.711552	0.346301	0.378019	0.391552	0.707653	0.784661	0.594543	0.221482
mRNA.Achn021601	441	257.805	207.241	215.518	190.052	216.882	237.21	188.273	184.691	182.098	145.762	166.541	167.973
mRNA.Achn021611	1791	4.7504	4.9507	4.48596	2.80914	4.47652	3.41371	3.61375	3.43227	3.80957	3.93188	2.8531	2.66749
mRNA.Achn021691	921	0	0.260022	0	0.0787438	0	0.0729186	0.0922931	0	0	0	0.0876588	0.164107
mRNA.Achn021701	2892	0.0527968	0.0884884	0.100707	0.357463	0.640728	0.745943	0.933811	0.392752	0.638438	0.623815	0.0448056	0.145083
mRNA.Achn021721	564	4.78486	0.183418	0.00100043	7.44776	4.03567	6.6391	6.70156	10.1427	0.293166	5.87736	6.82126	0.426246
mRNA.Achn021761	3282	0.995281	0.867704	1.58333	0.85422	0.690607	0.831829	1.40266	1.51735	1.73654	0.0925331	0.808644	0.244712
mRNA.Achn021771	1146	0	0	0	0	0.0452559	0.378662	0	0.068618	0.332063	0	0	0
mRNA.Achn021801	921	0.559506	0.173348	0.393896	0.393719	0.970005	1.31254	0.646052	0.867107	0.731675	0.218109	0.175318	0
mRNA.Achn021831	546	0.161085	0.276866	0	0.664046	0.771199	0.205994	0	0.156921	0	0	0.108975	0
mRNA.Achn021851	2097	0	0	0	0	0	0.0395348	0	0.0539111	0	0	0	0
mRNA.Achn021861	525	0	0	0	0	0.220983	0.877873	0	0	0.508054	0	0	0
mRNA.Achn021871	1236	0	0	0	0	0	0.18265	0	0	0	0	0	0
mRNA.Achn021901	1359	0	0	0	0.0474669	0.476742	0.177127	0.0564709	0.175175	5.7614	3.7703	0.106427	0
mRNA.Achn021921	1038	0.0603292	0.226761	0.410582	0	0.0762784	0.127109	0.0807598	0	0	0	0	0
mRNA.Achn021971	1098	0	0	0	0.00295409	0	0.561786	0	0	0	0	0	0
mRNA.Achn022001	951	0.0669095	0.248964	0	0.753434	0.506054	0.768083	0.26535	0.553433	0.500318	0	0	0
mRNA.Achn022011	291	0.937549	0	0	0	0	0.0012117	0	0	0	0	0	0
mRNA.Achn022081	2655	0.879451	0.0586054	1.22412	0.791727	1.25901	0	0.481404	0.728775	0	0	0.00012321	0.0349133
mRNA.Achn022091	615	8.3855	13.0942	26.2493	6.56063	9.08103	0.000977367	3.59008	10.0557	8.39596	3.66187	0.0409583	4.41232
mRNA.Achn022101	1506	0.148592	0.18579	0.0704361	0.293185	0.0467115	0.156499	0	0	0	0	0	0
mRNA.Achn022121	336	1.15665	1.26347	0.949312	2.54552	3.01737	4.20657	2.99873	2.87551	1.56799	1.17265	0.636695	0
mRNA.Achn022151	1965	0.0543152	0	0.154952	0.183797	0.170605	0.200843	0.293926	0.0755863	0.450614	0.0565956	0.0689445	0.159806
mRNA.Achn022171	1317	1.0507	1.03817	0.414213	1.09744	0.495723	0.920291	0.821155	0.667523	0.789598	1.04824	0.608269	0.205843
mRNA.Achn022201	1206	0.0489203	0.243917	0.0924537	0.110228	0	0.102677	0	0.0677415	0	0	0	0
mRNA.Achn022281	1152	0.814273	0.531094	1.12581	5.78186	1.91907	2.23566	1.51315	0.773406	1.11016	0.40955	0	0.182776
mRNA.Achn022311	1845	0.0787586	2.4546e-05	0.333119	0.164674	0.0366467	9.10781e-07	0.15783	0.081206	0.0880247	0.182607	0.148169	0.200035
mRNA.Achn022321	1428	81.1388	93.9259	121.266	140.985	150.032	57.906	114.285	178.871	111.958	147.525	158.835	156.654
mRNA.Achn022331	1713	0.47793	1.07718	0.453832	0.431183	0.480568	0.336128	0.601807	0.354322	0.24006	0.331912	0.28271	0.524788
mRNA.Achn022371	1113	0.000405367	0	0.00905153	0.342181	0	1.27521	0	0	0.000159295	5.67672e-05	0.000477646	0
mRNA.Achn022381	1827	0	0	0	0	0	0.187155	0	0	0.0445453	0	0	0
mRNA.Achn022401	1428	0	0.542067	0.189785	0.342635	2.75821	0.0420128	3.23399	1.89593	0.000762843	2.96008	1.73831	2.53951
mRNA.Achn022441	1134	0	0	0	0.0596348	0.0666406	0.110946	0	0	0	0	0	0
mRNA.Achn022471	642	2405.91	2361.68	2372.75	36849.9	37574.3	29690.9	61281.3	66085.3	59769.6	54876.2	0	0
mRNA.Achn022481	1218	2.37677	0.837059	1.48175	1.92448	1.00946	2.30602	4.25877	5.10779	0.393824	1.66866	1.03407	0.335487
mRNA.Achn022491	252	19.4907	10.7288	20.7168	0	29.5353	16.923	55.9593	33.3226	15.0064	3.73757	32.543	16.2095
mRNA.Achn022511	693	90.9444	86.876	90.1748	113.381	116.501	104.097	104.585	116.054	108.77	100.986	104.31	112.404
mRNA.Achn022541	312	0	0.17239	0.808713	0	0	0.0284316	0.360497	0	1.39864	0	1.22676	0
mRNA.Achn022551	429	5.96788	6.69613	10.3251	14.5335	6.95345	11.7234	18.62	17.8453	20.2105	11.7158	8.99012	4.07817
mRNA.Achn022561	2016	5.85406	5.78686	5.36755	6.69401	5.43315	6.41036	4.64095	5.98411	5.93251	4.94705	5.29103	5.58641
mRNA.Achn022571	1422	0	0	0	0	0.0500943	0.167656	0	0	0	0	0	0
mRNA.Achn022671	2367	2.30625	0.937102	1.34162	0.255319	0.633653	1.10151	0.390089	0.668338	0.973381	0.164775	0.368981	0.0822335
mRNA.Achn022761	321	6.57906	1.27821	1.23079	7.26208	4.13228	6.5793	6.95844	5.3466	0	5.15689	5.09047	5.78873
mRNA.Achn022781	2298	0.0176899	0.325862	0.700833	0.000395207	0.00136631	0.0116995	2.03874	0.253054	0.833721	1.57096	2.16148	3.57467
mRNA.Achn022791	981	0.192396	0	0	0	0.161646	0	0	0	0	0	0	0
mRNA.Achn022801	1608	204.087	192.936	203.979	154.273	146.87	131.152	188.706	189.638	168.036	182.597	175.684	168.441
mRNA.Achn022811	1179	0.312536	0.233431	0.713002	0	0.258876	0	0	0	0	0.631132	0	0
mRNA.Achn022851	1743	0.827632	1.18708	0.941385	0.871621	2.1262	0.940917	0.699728	0.785765	0.594072	0.496131	1.83277	0.000295762
mRNA.Achn022861	1920	0	0	0	0	0.280369	0	0	0.0776082	0	0	0	0.164113
mRNA.Achn022871	1350	1.27368	1.74926	1.60742	0	0	0.401778	0	0	0	0.132604	0.107294	0
mRNA.Achn022891	1650	3.06783	2.64033	3.36733	1.36503	1.04242	1.00663	1.25099	2.19913	1.77604	1.78676	1.34603	1.46233
mRNA.Achn022911	2835	3.43329	1.20279	1.65601	1.1802	2.60458	0.00124459	0.00618119	0.0159311	0.0250222	0	2.27535	0.956709
mRNA.Achn022961	1074	0.795489	1.27201	0.642576	0.512084	0.858782	1.3086	0.528863	0.628143	0.851606	0.709316	0.285973	0.200181
mRNA.Achn023001	1092	0.111188	0	0	0	0	0.0582588	0	0.076845	0.0833441	0	0	0
mRNA.Achn023011	1044	0.000544766	0.657216	0.39702	0.749161	0.776564	0	0.196844	0.438458	0.000300239	4.20024e-05	0.0020255	0.339228
mRNA.Achn023031	2064	5.98907e-05	0	2.33319e-05	0.144758	0	0.034395	5.54862e-05	0.142916	0.00203417	0.320963	0.032572	0.0301882
mRNA.Achn023051	1314	4.96068	4.30136	5.53934	0.411108	0.529533	0.747922	1.62699	1.82145	1.87084	0.319054	1.55349	1.18628
mRNA.Achn023081	636	0.490821	0.599747	0.453508	11.9925	17.8702	15.2333	15.7164	11.5201	15.957	11.0653	4.08905	3.87214
mRNA.Achn023091	474	1.5037	2.56215	0.772854	4.80739	2.74103	3.00225	0.785197	4.57877	0.622727	0.664658	0.258253	0.498828
mRNA.Achn023181	903	13.5821	12.1367	14.7606	13.8086	12.0338	14.1373	8.91606	9.52147	8.98819	8.87064	7.52909	6.24965
mRNA.Achn023201	648	2.29237	0	3.47109	4.3925	2.32467	3.84526	1.3027	3.69399	1.49211	2.44056	3.17195	2.28299
mRNA.Achn023251	3009	3.554	4.24004	4.04258	7.19744	8.80586	16.7984	19.4201	11.9333	17.5202	10.6379	3.33446	3.52275
mRNA.Achn023281	1275	8.76584	6.47206	8.8111	3.53903	4.80014	7.38414	3.53669	7.02789	4.31193	6.26766	5.49241	4.44741
mRNA.Achn023361	528	27.987	40.8877	30.4507	54.8701	60.1111	33.8925	22.3459	42.1276	29.0846	28.0125	31.6303	32.0547
mRNA.Achn023381	837	16.2283	15.9937	14.7344	3.00625	2.96611	7.22101	0.245269	0	0.00988932	0	0.131627	0
mRNA.Achn023411	882	1.92276	0.264297	0.459309	0	0.139147	0	0	0	0	0	0	0.395465
mRNA.Achn023461	2343	0.155627	0.0837182	0.211737	0	0.0558361	0.07057	0.120382	0.0309654	0	0	0	0
mRNA.Achn023471	1323	0.130598	0.0543362	0.164764	0.883239	0.711995	0.0457587	0	0	0.0654325	0.0453194	0	0
mRNA.Achn023481	1227	6.57435	4.41669	3.11256	6.41832	2.29334	9.02884	0.697904	7.43816	11.4343	4.64543	5.01494	5.75813
mRNA.Achn023491	735	0.875021	0.358833	0.814662	0.109338	0.122865	0.100528	0.378968	0.133079	0.144459	0.100918	0.241779	0.113842
mRNA.Achn023501	1470	0	0.047813	0.145009	0.0862518	0	0.0805469	0	0	0.0575605	0.0398332	0.0483944	0
mRNA.Achn023521	522	0	0	0	0.393954	0	0	0	0.236203	0.256809	0	0	0
mRNA.Achn023541	909	0.977578	0	0.340929	1.22306	0	0.721133	2.31312	1.05545	1.21994	1.04667	1.22599	0.015546
mRNA.Achn023571	2670	0.7111	0.700285	0.604576	0.520453	0.892848	0.590292	0.862054	0.589516	0.726001	0.641107	0.39125	0.565784
mRNA.Achn023611	1341	5.09669	5.38227	8.03018	6.17742	4.88521	4.48685	8.21087	6.90956	4.45934	8.71247	5.32692	6.21613
mRNA.Achn023661	1917	0.223548	0.38529	0.504759	0.315181	0.175554	0.265634	0.0377865	0.272157	0.126429	0.116462	0.070923	0.0328842
mRNA.Achn023681	393	0	0	0.250818	0.951802	2.59026	0.000602311	1.5832	0.294627	0	0	0	0
mRNA.Achn023691	1140	0.21027	0	0.0366413	0.0318102	0	0	2.66428e-05	0	0	0	0.0662239	0.118615
mRNA.Achn023701	1686	0	0	0.00120413	0	0.000822094	0	0	0.364851	0.0980805	0	0	0
mRNA.Achn023721	1716	2.40051	1.94921	2.97421	1.84468	0.000265602	0.743679	2.16675	1.09827	1.32944	0	0.622227	0.701173
mRNA.Achn023761	1167	3.9108	4.23766	5.21897	3.33153	4.04782	3.30612	3.49261	1.32598	2.47382	2.71918	2.51288	3.06404
mRNA.Achn023781	525	0.347529	0	0	0.194779	0	0	0	0	0	0	0	0
mRNA.Achn023791	1155	13.8492	13.3851	12.1565	14.355	14.3027	14.0161	17.8109	18.6402	17.3906	19.455	19.632	19.6947
mRNA.Achn023831	2235	0	0	0.15624	0	0.0143692	0	0	0	0.0102735	0	0	0
mRNA.Achn023861	939	0.367176	4.53985	1.5415	0.000650729	0.633141	0	4.09888	0.0191397	0	1.33441	0.000353861	2.07156
mRNA.Achn023881	714	0	0	0	0	0.177557	0.313064	0	0.218156	0	0.475213	0	0.169046
mRNA.Achn023941	750	0	1.27137	0	3.64458	1.97254	0	4.30168	1.09758	0.585	0	0	0
mRNA.Achn023961	1281	0	0	0.0458685	0	0.187765	0	0.0679213	0.134338	0	0	0	0
mRNA.Achn023991	1698	1.058	1.92934	2.79741	2.1288	0.791844	1.61986	0.694761	0.399395	0.436533	0.239764	0.000222444	0.520617
mRNA.Achn024031	1164	0.66527	0.191228	0.338168	0.403647	0.193272	0.107329	0	0.0708104	0.0767921	0.106505	0.0644968	0.120242
mRNA.Achn024041	417	0.291649	0	0	0	0.748733	0.284823	0	0	0	0	0	1.01039
mRNA.Achn024061	1950	0	0	0.0521047	0	0.0344243	0	0	0.0381261	0	0	0	0
mRNA.Achn024151	960	0.330257	0.0819428	0.0620736	0.0743799	0	0.275794	0.0873588	0	0	0.0686773	0	0.0775151
mRNA.Achn024161	561	0.649956	0	0.547425	2.21045	0	0.65032	0	0	1.22877	1.58264	0	0.458092
mRNA.Achn024171	1695	1.14481	1.91208	1.14278	1.54095	1.89656	1.54171	1.61857	3.5503	3.31014	2.19215	1.69681	1.7743
mRNA.Achn024201	2196	7.34616	6.46204	8.07777	8.50128	9.42273	7.23958	9.41171	11.2814	10.0124	9.73382	10.4765	11.6685
mRNA.Achn024261	1542	0.0361062	0.135474	0	0.0814249	0.22699	0.11412	0	0.100279	0.163073	0.112811	0.0914252	0.0424649
mRNA.Achn024351	336	11.6031	11.602	13.1724	7.76035	2.13951	0.507145	2.74062	5.17471	8.36391	6.87513	10.512	3.4305
mRNA.Achn024361	1836	1.26326	0.993876	1.03296	0.430745	1.51363	1.20963	1.78618	1.47102	1.63884	1.25492	0.633525	1.07163
mRNA.Achn024371	1296	5.34081	4.67961	4.01225	1.67148	1.8654	1.45654	2.3248	3.17063	2.79781	1.56704	1.15784	1.56456
mRNA.Achn024391	1065	0.384989	0.563276	0.612987	1.71003	1.74594	1.42777	2.65086	3.26035	3.45686	2.94611	2.44207	2.59899
mRNA.Achn024421	1206	0.758087	0	0	0	0.773696	0	0	4.48048	0	0	0	0
mRNA.Achn024431	1653	3.47018	4.22732	3.54986	6.46711	6.28697	6.09042	5.86725	6.04762	6.51179	6.29596	6.22814	5.76831
mRNA.Achn024501	261	10.6189	9.34646	8.66143	6.63751	13.9346	29.836	8.14979	0	9.96693	2.05672	3.94249	2.24692
mRNA.Achn024531	309	0	1.08186	0.809676	0	3.45976	0	3.06813	0	0	0.941845	1.00475	1.04448
mRNA.Achn024561	267	17.9422	20.0215	18.0812	20.9882	12.7577	18.7188	3.46222	23.7513	7.50326	30.8342	4.49167	21.9086
mRNA.Achn024601	624	0.253462	0.773454	0.233914	0.284685	0.642181	0.129867	0.485872	0.689094	0.748476	0.393994	1.24986	1.1846
mRNA.Achn024611	363	0	0	0.258035	0	0	0.674474	0	0	0	0.391548	0.489677	0
mRNA.Achn024631	639	0.486954	0.892762	0.337548	0.136764	0.308312	0.249879	0	0	0.359876	0	0	0
mRNA.Achn024651	1512	0.36819	0.43727	0.455049	0	0.0464727	0	0	0	0	0	0	0
mRNA.Achn024681	1389	0.311659	1.33337	1.77024	0.474633	0.00157006	0.995852	0.382679	0.000909834	0.336143	0.474284	1.1205	0.00636473
mRNA.Achn024691	2529	0	0	0	0.357538	0	0	0.00593415	0	0	0	0	0
mRNA.Achn024701	429	1.35634	6.0584	3.60179	4.23893	1.73836	6.39457	0.321034	0	1.55465	0.278949	0	0.627411
mRNA.Achn024711	531	1.35954	0.410166	0.154853	2.47683	1.08027	2.2348	4.66587	0.228714	1.98911	0.175696	0.206918	1.78152
mRNA.Achn024721	1131	1.69951	1.4546	1.95417	5.14618	3.61102	3.56227	4.24616	4.3338	3.74413	4.97344	4.8835	4.30462
mRNA.Achn024731	1131	0	1.1723	0.00236164	2.13364	0.737116	0	0.817733	0.395373	0.000992714	0.911938	0	0
mRNA.Achn024741	3744	0.00160709	0.669164	1.01835	0.298098	0.499403	0.277283	0.601404	0.18481	0	0.19001	0.52043	0.376185
mRNA.Achn024761	438	28.1502	29.0534	39.2198	22.3323	18.7856	15.2729	16.2265	14.2714	8.31367	13.9393	13.1993	19.7274
mRNA.Achn024781	564	0.645986	0	0.594936	0.0928431	0.00186061	0.342493	0	0	0	0.000192662	0	0
mRNA.Achn024791	1107	1.99603	1.49226	0.783028	0.144573	0.499629	1.44888	0.00232722	0.309562	0.53389	0.752697	0.361249	0.2429
mRNA.Achn024831	1743	0	0	0	0	0	0.373527	0	0	0.108226	0.593061	1.21161	0
mRNA.Achn024871	279	0.992515	2.53985	0	0.670672	3.7015	1.70382	0	1.54018	0	1.13132	0.952798	0
mRNA.Achn024921	1965	0	0.000172527	0.00029172	0.000175382	0	0.000276883	0.00550663	0.00020356	0	0	0.000426043	0
mRNA.Achn024951	495	0.587324	2.34666	2.12468	2.19244	0.74827	0.982661	1.92762	1.30966	1.42445	1.21273	0.946512	0.910462
mRNA.Achn025001	2694	0	0	0.577699	0	0	0.312826	0.811632	0.832731	1.35522	0	0	0.330749
mRNA.Achn025011	780	4.44194	4.05297	3.98009	0.899493	0.448756	1.9339	1.27574	1.82759	1.58682	0.830296	0.775132	0.416342
mRNA.Achn025031	1113	0.818963	0.810705	0.023419	1.58851	0.00119538	1.28262	0.822667	4.68701e-05	0.5254	0.236198	0.199806	0.445853
mRNA.Achn025041	1770	0	0	0	0	0	0.161787	0	0	0	0	0	0.0360746
mRNA.Achn025071	3621	0.0687726	0.0634237	0.118427	0.280011	0.190288	0.0428782	0.241299	0.131302	0.104114	0.129349	0	0.0648113
mRNA.Achn025101	984	0	0	0.00057688	0	0	0.0136083	0	0	0	0	0	0
mRNA.Achn025111	633	0	0	0	0.694711	1.72315	1.14179	1.74169	1.5143	1.2792	0.256397	0.457846	0.289101
mRNA.Achn025131	762	0.184027	0	0.0857997	0	0.116228	0	0	0.126099	0	0	0.114584	0
mRNA.Achn025141	1188	1.2962	1.6151	1.50661	2.30332	1.56885	1.46443	1.46424	0.966063	1.64629	1.86775	1.75998	1.6401
mRNA.Achn025161	708	0.832479	0.162038	1.73008	0.388157	0.889244	2.54424	9.28793e-05	0.419702	0.149912	0	0.187962	0.361874
mRNA.Achn025171	420	3.72158	2.68173	2.52351	3.51248	4.04055	4.75993	3.69886	6.38248	5.72499	3.52985	3.71215	5.62214
mRNA.Achn025221	1146	0.104425	0	0.197095	0.176492	0.131472	0.164205	0.208829	0.144457	0.391658	0	0.0657844	0.184007
mRNA.Achn025231	1113	0	0	0.10229	0.122193	0	0.170439	0	0	0	0	0	0
mRNA.Achn025271	1851	0	0	0.0275725	0	0.246369	0.276791	0.0507384	0	0	0	0.0233208	4.22215e-05
mRNA.Achn025281	456	0.937352	1.94661	2.096	20.6973	19.1668	22.5635	3.95668	4.66234	2.70636	3.38014	1.96136	1.08682
mRNA.Achn025291	510	3.6823	5.75543	3.84274	0.825159	0.703035	0.927319	1.14011	0.246986	1.61145	0.380405	0.223271	0.214237
mRNA.Achn025311	579	0	0	0	0	0	0.000840481	0	0	0	0	0	0
mRNA.Achn025361	324	2.00915	0	0	0	0	0.597347	0	1.64271	0.895571	0.676582	0	0
mRNA.Achn025371	1980	4.97567	4.27138	5.62047	10.1202	9.13812	9.3679	14.298	11.2069	15.4012	13.7692	10.3799	9.87724
mRNA.Achn025381	894	0.145817	0	0.136753	0.0820777	0.09195	0	0.096049	0.100367	0.108895	0	0	0
mRNA.Achn025411	2763	0	0.528061	0	0.0331521	0.0508027	0.206895	0	0.0646456	0.324173	0.144026	0	0.111807
mRNA.Achn025421	3012	0	0.0423251	0.0802845	0	0	0.0178402	0.0229109	0.0234816	0.0254466	0	0.0428629	0.0198241
mRNA.Achn025481	276	2.99076	0	0	3.17479	1.97139	1.17747	0	0	0	0	0	0
mRNA.Achn025491	516	5.75457	6.71007	7.3526	1.61221	2.0593	6.52959	28.35	13.764	22.8428	8.54768	0.436682	0.627947
mRNA.Achn025501	957	1.92371	1.89263	1.18436	0.672285	1.67228	2.21563	1.05263	0.457296	0.694517	0.482798	0.332923	0.311385
mRNA.Achn025511	963	0	0	0	0.0740641	0.165797	0	0.261003	0	0	0.068386	0	0
mRNA.Achn025571	795	0.0863561	0	0	0.291483	0.109031	0.179169	0.112894	0	0	0.0896892	0	0
mRNA.Achn025591	1914	1.2845	1.28567	1.53389	1.31546	1.26972	0.914663	1.06645	1.12949	1.30513	1.56852	0.517334	0.955365
mRNA.Achn025621	1515	1.23738	1.1611	1.62129	1.25841	1.68314	1.08977	1.26226	1.13583	1.78249	1.63458	1.42039	1.09043
mRNA.Achn025631	744	0	1.8002	0.955316	0.000452211	3.02325	0	0.00421132	0	0.438375	0.000134928	0.423042	0
mRNA.Achn025641	534	0.168094	0	0	0	0.213672	0	0	0	0	0	0	0
mRNA.Achn025651	999	0	0	0.0588672	0.0704742	0	0.130776	0	0	0	0	0	0
mRNA.Achn025711	1140	0.862651	1.41725	4.25641	0.549343	2.56997	1.7642	3.40333	2.60988	3.66398	0.258113	1.5274	0.314279
mRNA.Achn025721	363	3.50564	5.93044	5.56946	14.0756	7.38254	18.5259	1.91975	8.36534	4.25692	2.68192	2.486	2.50517
mRNA.Achn025731	1338	5.06681	6.03163	5.71595	2.57475	5.48129	6.31175	6.95178	8.99513	2.20776	4.90422	3.50023	4.49961
mRNA.Achn025751	906	0.0715578	0	0	0.644494	1.53402	4.39964	0.943426	3.0547	1.71053	0	0.986107	0.587606
mRNA.Achn025811	1656	0.0663227	0.0830157	0.157384	0	0	0.0349694	0	0	0	0	0	0
mRNA.Achn025821	1071	0.0257716	0	1.03457	0	0.371061	0.0242961	0.00518799	0	0	0	0.000740259	1.04021
mRNA.Achn025851	2415	11.4378	12.688	15.6218	10.1796	7.74368	9.07635	13.5203	14.6364	13.3241	15.4709	14.9119	16.3703
mRNA.Achn025861	840	2.52752e-05	1.04895	2.51015e-05	0.072216	0.000358435	0.000117493	0.422321	0.0148005	0	0	0	0
mRNA.Achn025881	1119	0.484597	0.0669791	0.406297	0.181956	0	0.0008616	0	0.148878	0.322982	0	0.0677562	0
mRNA.Achn025901	1290	2.61791	2.6372	2.04766	0.519956	0.41729	0.212374	0	0.210884	0.000203755	0	0.98194	1.40578e-05
mRNA.Achn025921	1302	1.73514	0.663201	1.19387	1.14421	0.79206	0.848271	0.527644	0.240852	1.02472	1.74878	3.07408e-05	1.42784e-05
mRNA.Achn025931	396	4.59852	2.99207	3.06633	1.52046	7.78004	1.04844	13.02	11.2265	6.54865	5.03585	0.846779	3.15575
mRNA.Achn025941	2241	0.216732	0.153229	0.323589	0.162931	0.332477	0.51618	0.131615	0.169365	0.326147	0.309288	0.0310594	0.0571596
mRNA.Achn025951	1272	21.5416	18.4371	18.9376	21.7781	24.5435	21.4143	24.0317	29.7313	26.6059	26.2079	29.1312	31.1385
mRNA.Achn025971	471	0	0	0	0	0	0.651825	0.529993	0	0	0	0	0
mRNA.Achn025981	1389	2.05272	1.27929	1.20743	7.26068	5.74678	7.49266	6.13893	4.43913	10.9726	10.1993	3.34521	1.98554
mRNA.Achn025991	5466	3.54929	3.35045	3.78707	2.97958	2.94385	2.32137	2.89267	2.44947	3.14516	2.66537	2.50108	2.67212
mRNA.Achn026011	3132	11.2259	10.1616	11.019	12.5773	10.9938	9.66093	12.2775	15.4608	11.3159	16.6316	12.6532	14.3239
mRNA.Achn026031	1518	2.72276	3.08263	3.20954	4.81229	4.58026	4.03067	5.98913	6.6412	6.81232	5.67114	4.84334	5.6686
mRNA.Achn026041	1569	3.18923	0.214174	1.71107	3.13977	0	0.0965912	0.0290969	3.77497	1.46341	2.76172	4.84399	0.00320544
mRNA.Achn026051	708	0	0.357329	0.017002	0	0	0.349937	0	0	0	0.000151117	0.461494	0.397603
mRNA.Achn026081	1059	0.23154	0.215911	0.327201	2.34744	3.13523	3.33168	2.30759	2.07918	2.94902	2.46875	1.96586	1.97118
mRNA.Achn026091	5640	0.000350221	0.000252015	0.000263533	0.000146543	0.000532316	0	0	0.000576833	0	0.00129143	0	0.00021571
mRNA.Achn026111	1542	0	0	0.0364043	0	0	0.0408693	0.0517629	0	0	0	0	0.0883001
mRNA.Achn026121	537	3.63474	0	7.78789	1.0684	0	0	0	4.13307	0.420109	0.00267663	1.79564	0.676815
mRNA.Achn026131	1485	4.10999	4.48734	4.06527	0.0425994	0.190055	0.399813	1.41367	1.04896	1.25097	0.983679	0.621521	1.06638
mRNA.Achn026141	687	6.46472	7.52461	7.12842	10.2943	10.7448	10.4949	10.4914	7.70381	8.60196	8.62749	11.9306	9.90174
mRNA.Achn026151	1506	0.260035	0.510921	0.281744	0.167534	0	0.117375	0.299776	0.103146	0	0.116059	0.141041	0.0873736
mRNA.Achn026161	1560	8.53796	8.28829	7.42974	6.38827	6.48256	4.42952	5.94042	6.54773	7.81848	6.24909	3.73454	4.18312
mRNA.Achn026171	1158	3.44526	3.37979	0.500175	2.5045	2.80183	3.40621	11.3376	5.89031	14.494	1.65139	3.50899	0
mRNA.Achn026181	1170	48.7027	46.2934	47.4207	46.1146	46.1427	40.8408	43.2765	39.8885	42.4185	37.2439	35.8841	33.4471
mRNA.Achn026221	966	0	0	0	0.148236	0.198887	0.00233789	0	0.316503	0	0	0	0.187224
mRNA.Achn026231	930	16.6663	12.5459	18.6643	21.3655	21.0314	19.9825	14.2503	25.0857	20.5426	18.2653	17.5017	16.7151
mRNA.Achn026241	1224	0.335967	0.239335	0.408168	0.757242	0.483244	0.45342	0.449012	0.332306	0.432423	0.49953	0.423827	0.169197
mRNA.Achn026251	2406	1.46643	1.96339	0.0153819	3.10128	1.46424	1.2747	1.6073	3.34096	1.15561	1.24188	2.85613	0.0159581
mRNA.Achn026351	1392	0	0	0.327551	0	0.0972358	0	0	0.110149	0	0	0.105319	0
mRNA.Achn026381	204	0	0	0	0	0	8.30751	0	0	0	0	0	0
mRNA.Achn026401	1521	0.00480847	0.000532528	4.23224	1.49152	0.00145345	0.60225	0	1.12474	0.00117859	0.00302792	0.871952	0.0026263
mRNA.Achn026411	543	1.78753	3.28853	0.529303	2.52512	3.23758	0.829765	0.823173	1.26765	1.20256	0.772606	1.32965	0.796107
mRNA.Achn026431	204	0	0	0	14.9608	0	16.615	0	0	0	0	0	0
mRNA.Achn026441	201	0	0	0	0	0	9.4211	0	0	0	0	0	0
mRNA.Achn026461	855	1.43363	1.28279	2.60523	0.655975	0.361539	0.956389	0.675298	0.234925	1.199	0.926585	0.185214	0.253424
mRNA.Achn026471	945	0.734051	0.0773906	0.784669	0.75383	0.790491	0.85572	0	2.23648	1.09708	2.37262	0.480557	0.253691
mRNA.Achn026481	1518	2.21521	2.17258	2.18869	2.05415	0.778069	0.202493	0.000380469	0.867912	0.97305	3.48175	1.03488	3.17075
mRNA.Achn026491	1053	5.31611	6.57869	2.70668	5.68019	4.73428	4.48036	4.15043	1.8698	3.35719	8.28753	8.30773	6.63916
mRNA.Achn026511	741	122.218	101.173	101.456	84.7292	84.1256	83.9085	95.6813	89.0338	93.8043	84.1409	87.8566	97.2843
mRNA.Achn026521	2964	0.154176	0.193826	0.0817013	0	0	0.054465	0	0	0.0776891	0.0178597	0	0
mRNA.Achn026541	714	0	0	0	0	0	0.105014	0	0	0	0	0	0
mRNA.Achn026571	1167	0.102012	0	0.0481546	0.114951	0	0	0	0	0	0	0	0.0599259
mRNA.Achn026591	921	0.0699382	0	0	0	0	0.364593	0.369172	0.19269	0	0	0	0.0820534
mRNA.Achn026621	534	8.40485	11.7713	16.0914	7.72719	5.76914	7.65608	7.97956	3.84748	7.62693	8.69011	10.034	7.04951
mRNA.Achn026631	945	0.311097	0.292092	0.421313	0.509009	0.406167	0.0891199	0.0948102	0	0.575454	0.198944	0.260741	0.107462
mRNA.Achn026641	897	81.3307	61.5556	101.06	60.9268	60.136	42.3449	91.0622	49.9451	79.9384	115.34	91.5026	86.2233
mRNA.Achn026661	1521	0.0734133	0	0.0696087	0.0413868	0.323085	0.0773308	0.0987637	0.0509658	0.386779	0	0.0464612	0
mRNA.Achn026701	1293	0.000539458	0.897749	0.722442	0.332634	0.79843	1.32313	0.761862	0.000184543	0.560457	0.296993	0.113122	0.154814
mRNA.Achn026711	1611	0	0	0.000167799	0.11258	0	0	0	1.68401	0.000597107	0	0	0
mRNA.Achn026721	2334	0.138082	0.140164	0.14495	0.151152	9.62498e-05	0.0708804	5.34533e-06	0.248884	0.269743	2.03386e-06	0.000107638	4.05357e-06
mRNA.Achn026761	2361	8.78148	8.94735	7.6027	8.75824	5.41446	6.01629	4.32633	7.84579	4.79113	6.14813	6.32635	8.62334
mRNA.Achn026781	1155	114.917	103.536	105.375	431.445	476.859	383.455	532.693	465.273	539.864	561.698	472.319	490.722
mRNA.Achn026821	381	34.6962	21.2238	23.0779	61.57	63.3099	60.0609	40.1994	41.9154	37.8732	48.6648	49.1895	48.053
mRNA.Achn026851	612	12.6041	11.6207	11.1422	20.0874	23.2051	16.065	14.1322	24.6107	16.5376	13.17	15.4767	18.5596
mRNA.Achn026871	5571	0	0	0	0	0.000384854	0	0	0.269608	0	0	0	0
mRNA.Achn026891	990	5.13081	4.48252	4.40873	5.13639	6.785	6.15444	7.71954	7.51608	10.618	7.97045	7.63654	6.31989
mRNA.Achn026931	447	1068.84	957.576	930.348	1186.09	1275.48	1001.82	1368.75	1455.49	1258.2	1453.17	1508.27	1464.36
mRNA.Achn026961	1296	0	0	0	0.604117	1.46118	1.22025	1.07658	0.742787	1.8122	0.650939	0.451211	0.367491
mRNA.Achn026971	2112	0.225036	0	0.166551	0.112825	0.188458	0.158606	0.0338702	0	0	0	0	0
mRNA.Achn026981	759	0	0	0	0	0	0.0958485	0	0	0	0	0	0
mRNA.Achn026991	2877	0.0530992	0	0	0.0199727	0	0	0	0	0.0267534	0	0	0
mRNA.Achn027031	1410	0.0402443	0.0502771	0.0381179	0.0907379	0	0.127037	0	0	0.121067	0	0	0
mRNA.Achn027041	1749	0.0376574	0	0	0.0781862	0.145071	0	0.000247286	0	0.000156655	0	0.000249205	0.147256
mRNA.Achn027101	2559	0	0.0458273	0.0855815	0.0465494	0.16643	0.0403064	0.0541579	0.0566536	0	0	0.162473	0.0493672
mRNA.Achn027151	1422	1.26224	0.931592	0	0.570454	0.76511	0	0.579576	2.21886	0	0.0700529	0	0
mRNA.Achn027171	699	0.105166	0.129106	0.0976792	0.118229	0.132987	0.108474	0	0.431039	0	0	0	0.123069
mRNA.Achn027181	306	0.864285	0.892358	1.34568	2.81746	1.13579	0.743387	0.821078	0	0	0	0	0
mRNA.Achn027251	357	0.927116	0	0	0.512837	0	0	0	0	0	0	0.522915	0.529146
mRNA.Achn027311	2757	13.266	12.4457	16.0616	14.7384	14.4426	11.5393	12.3806	14.7478	13.9093	14.0457	15.6926	17.7265
mRNA.Achn027351	1641	0.509685	0.000428371	1.01765	1.25722	0.587326	0.485419	1.1082	0.64048	0.728154	1.77086	2.10737	0.149888
mRNA.Achn027371	1278	0	0	7.57964e-05	0	1.50295	0.111772	0.0331988	0	0	0.587997	0	0
mRNA.Achn027381	1497	0.680898	3.23921	2.43673	1.97132	1.94069	0.757142	2.80624	0.894003	3.17334	2.6383	2.144	1.33611
mRNA.Achn027391	999	0.187721	0.233104	0.470938	0	0.236546	1.04621	0.414627	0.0863502	0	0.130148	0	0
mRNA.Achn027401	477	13.3048	10.1873	12.6367	14.472	10.4125	21.1957	10.862	10.3506	4.51099	7.60752	18.7361	8.78423
mRNA.Achn027411	378	0	0	0.330598	0	0.497401	0	0	0	0	0	0	0
mRNA.Achn027431	1497	5.4798	9.39708	11.5093	2.50253	4.83356	2.40882	1.29372	1.73051	1.64737	12.9844	9.70516	15.0967
mRNA.Achn027441	525	0	0	0	3.47986e-05	0.608605	2.49082	4.97975	7.7004	4.79122	0	2.17573	1.92689
mRNA.Achn027451	687	9.48692	8.60502	10.6444	1.65808	1.09394	0.854885	1.09735	0.549096	0.64103	0.224296	0.749558	0.885407
mRNA.Achn027461	663	5.90562	13.082	13.5694	3.05229	0.0112113	4.98111	3.09785	0.951213	3.50779	0.000154326	6.66705	0.00412217
mRNA.Achn027501	1542	0	0	0	0	0.00164091	0	0	0	0	0	0	0
mRNA.Achn027511	1173	0.0766476	0	0.389789	0.345271	0.473318	0.334155	0.208442	0.113249	0.388495	0.172544	0.103309	0.102999
mRNA.Achn027521	819	1.60681	2.22454	1.46333	0.84673	2.27791	1.36247	1.43133	1.40874	2.04358	0.989892	1.47253	1.79664
mRNA.Achn027531	837	0	0	1.86909e-05	0	0	0.0226253	0.0573191	0	0	1.71948e-05	0	7.79295e-05
mRNA.Achn027551	474	4.94074	6.40536	4.2507	28.3636	14.8016	25.7336	49.4674	38.061	43.2795	27.6941	20.1438	18.9555
mRNA.Achn027571	462	13.8744	13.7901	18.5493	5.08734	3.48622	3.16716	4.12946	1.20859	4.93225	4.68852	1.90735	1.31924
mRNA.Achn027701	810	0	0	0	0.189058	0	0	0	0	0	0	0	0
mRNA.Achn027711	2583	0.478516	0.543482	0.627068	1.12483	0.550783	0.422238	0.216713	0.361325	0.512081	0.519595	0.659435	0.375633
mRNA.Achn027721	3255	0	0	0	0	0	0.0185517	0	0	0	0	0	0
mRNA.Achn027751	2064	0.254384	0.25838	0.397985	0.153485	0.095009	0.19164	0.104273	0.313228	0.0561354	0.195591	0.306405	0.0906365
mRNA.Achn027791	267	287.409	245.94	272.259	663.216	749.8	755.023	787.153	667.726	797.224	828.844	776.253	818.063
mRNA.Achn027801	1869	0	0	0	0.129825	0.614712	0.577344	0.272254	0.120091	0.0433911	0.0899451	0.0365092	0
mRNA.Achn027831	942	0	0	0	0	0	0.0707257	0	0	0	0	0	0
mRNA.Achn027841	546	0	0	0	0.180663	0	0.490133	0.404002	0	0	0	0	0
mRNA.Achn027851	942	0	0	0	0	0.0854587	0.0707257	0	0	0	0	0	0
mRNA.Achn027861	942	0	0.0840606	0	0	0	0.0707257	0	0	0.101362	0	0.255061	0.159091
mRNA.Achn027881	906	0	0	0	0.000682704	0	0	0.000479227	0.00649741	0	0.722849	0	0
mRNA.Achn027921	543	0	0	0	0	0.206829	0	0	0	0.477042	0	0	0
mRNA.Achn028101	1080	0	0	0.298558	0	0	0.238855	0.830787	0	0	0	7.51528e-05	3.33712e-05
mRNA.Achn028111	2469	0	0	4.89069e-05	0.000231489	0	0.000388366	0	0.0885327	0.000766804	2.0804e-05	0.370774	0.165374
mRNA.Achn028121	990	2.19523	1.49819	4.98809	0.524147	2.06373	1.62772	0.00438514	3.93145	2.97465	1.75422	2.41064	4.50193
mRNA.Achn028171	2715	0	0.635695	0.683673	0.140435	0.805326	0.0763888	0	1.08173	0.37189	0.56154	0.267143	0.629843
mRNA.Achn028181	702	0	0	0	0	0	0.107764	0	0	0.154961	0	0	0
mRNA.Achn028241	2718	0.891225	2.11662	0.537851	1.82601	1.73604	1.29134	2.04287	1.94241	1.16445	1.20559	1.78438	0.80101
mRNA.Achn028271	882	5.27047	5.12296	4.63815	4.53315	2.31825	0.889228	2.49051	4.2431	0.0231616	2.26309	4.39445	5.9602
mRNA.Achn028291	855	0.0039111	3.09947	1.5621	3.06863	0.352856	0	0.196014	3.75401	0	0.237637	0.483207	0.456496
mRNA.Achn028301	777	0	0.494	0.00132603	0.262892	0	0	1.3993	0.00292985	0	0	0	0
mRNA.Achn028331	2631	0	0.0171981	0.457634	0	0.0245246	1.74556e-05	0	0	0	0.0203597	0.0497026	0
mRNA.Achn028341	1842	0	0.0491115	12.4669	8.6306	0.755799	2.24243	7.74868	0	5.42307	0.629073	7.10544	0
mRNA.Achn028351	960	0.0660249	2.08656e-05	0	0.000146637	0.582757	0.275765	0.000372152	0	0.296396	0	0	0.155
mRNA.Achn028371	297	0	0	0	0	0	14.1153	15.2045	0	6.234	0	15.6526	0
mRNA.Achn028391	1497	7.98982	8.1864	7.48486	6.29132	6.54472	5.79617	11.3707	9.62265	9.70865	8.27292	8.00408	10.1279
mRNA.Achn028401	426	0.00130135	2.25346	0.001075	0	0.0125426	1.06757	0.77751	1.5052	0.180205	0.770229	0	0
mRNA.Achn028441	1347	7.03788	7.06934	8.8644	10.0125	12.2368	12.1264	6.77974	7.62144	6.9003	7.31404	4.26314	9.65358
mRNA.Achn028461	921	8.45063	9.71079	8.03588	19.6097	15.5603	14.7095	13.4777	18.9917	18.9231	14.3713	16.2877	20.332
mRNA.Achn028481	240	0	0	0	0	0	5.1175	0	0	0	0	0	0
mRNA.Achn028511	1518	0	0	2.25941	0.0204232	0.00383877	0.0010657	0	0	0	0	0	0
mRNA.Achn028531	333	0	0	0	0	0	0.0191001	0	0	0	0	0	0
mRNA.Achn028561	906	0	0	0.0671369	0.241685	0.180473	0.14914	0.0943426	0	0.106908	0	0.0896461	0
mRNA.Achn028581	711	1.4333	1.00622	0.856524	0.345327	0.388297	0.317066	0.92842	1.25966	0.303896	0.212472	1.52527	0.119831
mRNA.Achn028591	1149	0.104073	0.129602	0.245552	0.469062	0.524108	1.47295	0.0693825	0.359941	0.624566	0.270735	0	0.366779
mRNA.Achn028651	471	0	0	0.271852	0.457147	0.290907	0	0.186304	0	0	0	0.0619664	0
mRNA.Achn028671	1926	30.5621	29.4408	29.6582	26.2053	24.0848	25.9614	29.2967	33.4308	36.5597	38.4444	34.9244	32.5441
mRNA.Achn028681	903	9.94791e-05	0	0.143547	1.37583	1.96873	1.53367	0.1453	1.90802	0.939506	1.71617	0.909318	1.42039
mRNA.Achn028711	2274	5.7666	5.89379	7.00897	5.11372	5.0805	6.37264	4.94827	4.39604	5.55896	6.51819	7.47629	6.81669
mRNA.Achn028721	2163	0	3.008	4.1238	0.80566	2.72401	0.275592	1.7354	1.37336	0	0.902201	1.89819	3.43133
mRNA.Achn028771	1431	11.8352	12.7873	17.2924	0.0445479	0	0	0	0.0548311	0	0	0.0499774	0
mRNA.Achn028781	1407	0	0.100813	0.19108	0.136461	0.0507506	0.212273	0.108334	0.279876	0.0606897	0.126039	0.102033	0.0474407
mRNA.Achn028801	432	0	0	0.2363	0	0	0.262207	0.31626	0	0	0	0	0
mRNA.Achn028851	471	0.18989	0	0	0.144862	0.0661095	0.124235	0.146044	0	0.521415	0	0	0
mRNA.Achn028861	1608	0.00393001	0.000184491	0.428935	0	0	0.0061158	0.000413292	0.00428356	0.00849237	0	1.80869	0
mRNA.Achn028871	222	0	0	0	0	9.17936	4.31594	8.52242	0	7.32791	6.54929	0	0
mRNA.Achn028881	900	0.361134	0.626186	0.0677509	0.162625	0.18217	0.150504	0	0.198889	0.107892	0.0750728	0	0.338898
mRNA.Achn028891	798	0.343505	0.529854	0.481347	0	0	0.267299	0.336893	0	0.255813	0.178386	0.214266	0
mRNA.Achn028991	1992	0.507959	0.469311	0.508528	0	0.23512	0.282487	0.325599	0	0.0806611	0.334293	0.135759	0.251715
mRNA.Achn029011	375	0	0	0	0	2.5507	0	0	0	0	0	0	0
mRNA.Achn029031	645	0	1.13043	0.000129356	0.0348969	0	0	0	0	0	0.141732	0	0
mRNA.Achn029101	633	4.20894	1.6362	3.30178	9.77294	6.88588	7.51248	11.1343	4.3481	4.66376	7.51114	8.28386	5.05224
mRNA.Achn029151	1383	0.288379	0.305467	0.000138902	0	0.387619	0.442819	0	0	1.01448	0.263066	0	0.628814
mRNA.Achn029191	2193	36.99	39.1111	41.5037	29.2157	29.5505	23.7903	49.4228	48.6793	49.9042	58.324	48.4283	48.3651
mRNA.Achn029231	810	2.91446	3.06144	3.50208	2.53983	1.09443	5.19465	4.56853	3.66974	8.09031	0.764846	0.902857	0.424019
mRNA.Achn029281	1635	0	0	0.127808	0	0.0423225	0	0.0453736	0	0	0	0	0
mRNA.Achn029301	918	0	0.290366	0.966052	0.249095	0	0.283524	1.41337	1.69847	0.177925	0.627626	0.0331666	0
mRNA.Achn029341	1461	0.57065	1.43408	0.983477	1.66639	2.29943	4.52274	4.17963	4.12757	5.15942	2.96647	0.777896	0.59796
mRNA.Achn029351	3054	2.01867	1.05752	2.55535	4.43219	1.41189	2.06396	2.67315	4.05579	1.55536	2.68784	3.85568	3.62928
mRNA.Achn029371	996	6.12911	7.80642	7.32555	7.7262	9.03397	8.79178	7.85886	8.5117	6.47684	3.50858	9.36148	6.14537
mRNA.Achn029381	2511	0.174475	0.466723	0.442655	0.404146	0.000153814	0.287144	0.0419499	0	0.397219	0.0326354	0	0.00338863
mRNA.Achn029411	630	0.318994	0.423381	1.32582	0.495841	0	0	0.112775	0.334093	0	0.0353165	0	0
mRNA.Achn029511	2388	0	0	0.0375605	0.0401625	0	0	0	0	0	0.0377761	0	0
mRNA.Achn029521	753	2.24849	2.8842	2.96877	13.6989	15.505	11.1518	14.6364	19.123	19.503	13.7142	17.9581	17.9953
mRNA.Achn029531	2082	0	0	0	0	0	0.0731231	0	0	0	0	0	0
mRNA.Achn029561	951	2.9892	2.07659	1.51502	5.06182e-05	0.0841889	0.628432	0.00270331	0.472391	0	0.774973	0.499931	0.492233
mRNA.Achn029591	639	1.70723	1.78598	1.29403	4.95457	0.320299	1.85552	2.86326	2.01052	3.26093	1.81046	3.29854	1.74886
mRNA.Achn029621	1689	0	6.70456e-05	0	0	9.90657e-05	0.0570579	0.0396466	0.208712	0	8.31152e-05	0	0.172274
mRNA.Achn029631	1734	0	0.255946	1.93013e-05	0.0872383	0	0.0601216	0	0.118821	0.00868863	0.0816651	0.255142	0.177979
mRNA.Achn029641	273	0	0	0	0	0	1.78267	3.947	0	1.02417	0	0	3.76361
mRNA.Achn029671	2718	0	0	0	0.127562	0.0473049	0	0	0.0262641	0.0569363	0.0196311	0.0959021	0
mRNA.Achn029681	2046	0.000155612	0.00019354	2.03901	0.10526	0.0509414	0.368377	1.83809	1.89356	0.208187	0.65256	0.993707	0.000382219
mRNA.Achn029701	1056	2.67273	2.74499	2.46308	1.96354	3.0007	3.40479	3.01077	2.24742	2.78586	3.56591	2.92315	2.31969
mRNA.Achn029761	2310	0.0677732	0.0283586	0.0215128	0.0254868	0	0.0717037	0	0.0314725	0.0682208	0.047091	0.172289	0.106383
mRNA.Achn029781	2406	1.95263	6.14002	9.11205	2.96032	1.1529	0.000733862	1.85488	0.000567536	3.84528	1.43975	3.70853	1.97138
mRNA.Achn029871	1158	2.7207	9.34592	7.60886	4.01291	3.45842	3.06768	5.10848	6.56454	1.50277	1.57842	2.65961	0.0650138
mRNA.Achn029921	621	0	0.905742	0	0.379228	0	1.56462	0	0.394946	3.22544	0.735629	0	0.503275
mRNA.Achn029951	663	48.4279	46.5816	45.2116	54.077	48.8682	49.5006	59.2181	65.3626	62.2527	53.8679	58.8901	65.3449
mRNA.Achn029961	711	50.5749	52.5751	60.3374	64.2309	63.4218	69.1203	64.1936	65.0827	60.3233	58.7486	50.9696	54.0439
mRNA.Achn030011	1512	0.443642	0.138682	0.49072	0.0833669	0	0.155759	0	0	0	0.154006	0.046791	0.0869566
mRNA.Achn030071	3864	0.0442518	0.106532	0.130841	0.0753452	0.171784	0.0900227	0.024424	0.0929045	0.0550116	0.169184	0.0861538	0.138028
mRNA.Achn030091	2643	0.000341466	0	0.000111614	0.000371921	0	0	0	0.000122369	0.00193955	0	0.00329204	0
mRNA.Achn030161	612	16.2478	16.2951	18.7195	5.73864	7.14018	11.8007	37.7537	21.3527	34.5989	24.7073	11.9386	9.33609
mRNA.Achn030171	2034	0	0	0	0	0.0513209	0	0.245444	0	0	0	0	0
mRNA.Achn030211	780	0.848786	0.419122	0.198488	0.593717	0	0.496424	0	0.684207	0	0.188613	0	0
mRNA.Achn030221	909	0	0	0	0.19659	0	0	0	0	0	0	0	0
mRNA.Achn030231	1314	6.24621	6.6656	7.83631	11.9839	12.2551	11.9971	15.0452	13.2423	16.1731	12.1802	11.8859	9.72844
mRNA.Achn030261	1347	0	0.107514	0.0299002	0.0004626	0	0.000115538	0.812788	0	0.000288624	0.00102626	0	0.00126034
mRNA.Achn030281	435	7.82335	0.0085798	11.1853	20.8853	20.8851	13.4483	16.6929	13.8173	4.49887	12.3949	13.2484	7.1473
mRNA.Achn030331	585	5.90611	4.86158	5.42164	16.4889	8.08373	18.7489	9.5299	4.28702	5.666	2.47917	1.34921	2.10628
mRNA.Achn030351	1098	6.10458	2.63345	4.36539	1.86549	0.0113426	0	0	0	2.84195	1.85344	6.15376	0.723687
mRNA.Achn030361	1194	13.5406	6.41044	9.27666	9.78581	16.9232	7.97591	10.7683	17.0842	12.4042	13.5124	11.5184	11.259
mRNA.Achn030381	1125	23.6633	18.9144	24.3691	9.58712	9.22036	7.74848	11.3802	9.41625	9.46665	8.74086	10.8345	8.96553
mRNA.Achn030391	1296	4.1092	3.51116	5.02753	3.6247	3.59674	4.08316	2.09335	1.79507	2.28203	3.62666	2.87647	2.30994
mRNA.Achn030411	3108	0	0.020441	1.37052e-06	2.70811e-06	0.0612406	0.0430534	0	0.0226806	0	0.0169467	0	0
mRNA.Achn030431	3087	0.0819287	0	0.0937999	0	0.143983	0.138957	0	0.0228615	0	0.0512515	0.041732	0.0192991
mRNA.Achn030441	2901	0.0648679	0	0.379498	0	0.011133	0.14866	0.012067	0	0.0134078	0.0277973	0.0339513	0
mRNA.Achn030451	1044	10.6003	9.76964	9.95535	9.87685	9.20994	8.28778	12.8507	17.1782	13.9827	10.1253	10.9526	10.7597
mRNA.Achn030471	375	12.6289	8.99562	11.831	0.438014	0	0.74977	0	0	0	0	0	0
mRNA.Achn030511	285	3.15014	0	12.4948	0	7.15537	33.5475	7.96033	24.1416	6.89313	0.217307	10.7539	4.821
mRNA.Achn030531	1221	3.98155	6.21412	3.16627	3.81499	3.63104	3.13744	0.00488463	1.12846	0.216206	1.16491	2.66828	0.123271
mRNA.Achn030541	1029	0.481745	0	0	0.305802	0.354662	2.12246	0.806402	0.638483	0.151819	0.547386	0.703985	0.305541
mRNA.Achn030601	1005	4.84154	3.54603	4.43864	3.35566	3.75417	7.65499	2.05707	1.11366	2.41603	0.968292	1.48159	0.947244
mRNA.Achn030621	1641	0	0	0	0.148065	0	0	0	0	0	0	0	0
mRNA.Achn030631	1467	0.0383443	0	0	0.0562641	0.578681	0.3805	1.72197	0.566912	0.89069	2.47252	1.02695	2.3484
mRNA.Achn030641	762	3.26378	0.340568	5.77751	5.69661	5.17345	3.3819	1.41346	4.81489	6.59827	2.9403	3.85042	6.02189
mRNA.Achn030651	1794	0.194947	0	0	0.0633882	0	0	0	0	0	0	0	0.0836098
mRNA.Achn030661	1128	17.6502	20.279	25.5043	19.843	17.7261	19.2701	26.0433	28.7858	23.7902	23.5293	26.3772	27.7958
mRNA.Achn030691	900	0.476171	0	0	0.255566	0	0	0	0	0.00195737	0	0	0
mRNA.Achn030701	795	3.9715	4.71122	1.86103	127.136	140.92	249.75	606.557	650.193	575.901	987.308	397.121	407.695
mRNA.Achn030731	579	0	0	0	0	0	0.58919	1.09723	1.36943	0.425137	0.299222	0	0.337267
mRNA.Achn030741	1164	10.3373	10.2625	9.56532	10.3795	10.0501	11.1622	12.2199	9.34698	11.0581	9.905	7.41714	9.73964
mRNA.Achn030751	1260	0.138811	0.346263	0.131235	0.104297	0.291132	0.145786	0.309507	0.128198	0.0695065	0.144487	0	0.163137
mRNA.Achn030761	1092	0.833909	1.79828	1.8344	1.75369	3.85072	0.815073	1.40549	1.30636	0.916785	0.809724	0.909677	0.783507
mRNA.Achn030771	1920	12.2133	14.3371	10.4234	13.303	14.0566	11.5777	14.4664	11.7812	12.8279	13.4668	10.7466	10.8428
mRNA.Achn030801	1047	0.0587657	0	0	0	0	0.122962	0	0	0.176078	0	0	0
mRNA.Achn030821	300	1.90269	1.93511	1.4613	1.03002	0	5.64514	0.884153	0	1.22751	0	0	0
mRNA.Achn030831	459	0	0	0	0.340829	0	0.000345899	0.344884	0.539577	7.3824e-05	5.86543e-05	0	0
mRNA.Achn030851	747	0	0	0	0.213329	0.239647	0	0	0	0	0	0	0
mRNA.Achn030891	2265	0.174619	0.391377	0.330865	0.477898	0.077713	0.055839	0.0617918	0.160346	0	0.24149	0.231849	0.0997751
mRNA.Achn030921	465	0	0	0	1.10799	0	0.965767	0.559435	0	1.98945	0	0	0
mRNA.Achn030961	1464	0	0	0	0	0.304898	0.353944	0	0	0.314469	0	0	0
mRNA.Achn030981	378	1.71753	1.60149	0	0	0.110565	0	2.75838	0	1.422	0	0.211675	0.613612
mRNA.Achn030991	432	0	3.579	1.66669	3.27212	4.44	0.0781789	2.13962	3.66679	0.875296	0	3.90489	2.70145
mRNA.Achn031011	519	12.5349	5.12733	11.2425	4.27964	3.12664	4.7186	6.7213	7.62019	1.33981	8.84769	4.8272	10.8299
mRNA.Achn031061	1347	0	0	0.360024	8.5556	5.59507	3.32339	13.6275	16.5834	12.963	15.4538	13.2676	12.691
mRNA.Achn031071	474	12.6175	25.2542	17.4082	6.96927	0.0276741	9.70065	1.14898	2.18616	0.26239	0	0	0
mRNA.Achn031121	978	79.6144	66.1167	82.615	62.3883	59.826	56.5574	92.858	94.1105	79.0122	85.4263	95.1669	89.74
mRNA.Achn031161	630	7.36684	5.46001	5.559	11.5717	13.3242	11.5118	13.0771	8.78636	7.75969	5.69074	8.16272	6.17605
mRNA.Achn031181	1074	0.170462	0.282669	0.160644	0	0.0715652	0.0594816	0.151104	0.157036	0.170321	0.177329	0.0714934	0
mRNA.Achn031191	1701	0.50467	0.416929	0.231412	0	0.187303	0.139356	0.433752	0.403133	0.744393	0.14903	0.0425316	0.293298
mRNA.Achn031201	843	2.15097	1.3132	0.0120697	0.7365	1.73996	3.09807	4.52111	5.30621	0.724801	3.59174	1.36113	1.01526
mRNA.Achn031221	1320	0	0.372107	0	0.123148	0	0	0	0	0	0	0	0
mRNA.Achn031241	1251	0.000263292	0	0.00215899	0.000444659	0	0.000590712	0	0	0	0	0.000819177	0.502163
mRNA.Achn031251	456	0.797951	1.61454	0	0	1.0755	0.928275	1.73526	0	1.12116	2.85048	0.328781	3.36427
mRNA.Achn031261	1737	1.59842	1.27602	1.17744	2.32129	2.41661	1.9441	2.09081	3.04315	3.00491	2.37691	2.44849	2.73949
mRNA.Achn031281	1350	2.34825	0.000755297	2.07592	2.52105	0	0.974492	1.39337	4.45762	0.000259137	0.00864756	0.000522541	0.000172507
mRNA.Achn031321	1290	0.044925	0	0.0424905	0.0506353	0	0	0	0	0	0.0467654	0	0.052803
mRNA.Achn031361	795	0.313881	2.15452	0.515992	0.569481	0.497931	0.427602	0.555787	0.42328	0	0	0.419451	0
mRNA.Achn031391	1533	0	0	0	0.0819957	0	0.191528	0.195707	0	0.218953	0.075737	0.0460285	0.0427639
mRNA.Achn031401	2220	0.0236275	0.148256	0.134956	0.10662	0.0296772	0.0999588	0.128126	0.0987247	0.178336	0.0492486	0	0.0278138
mRNA.Achn031421	2328	1.0973	0.809973	4.1237	1.85899	0.00118481	0.347235	1.94412	1.30116	0.201475	0.207273	0.189157	0.950293
mRNA.Achn031461	1536	15.1633	14.3815	14.9641	13.8657	14.322	18.6497	12.3012	13.9029	14.4172	13.1474	12.2611	11.2632
mRNA.Achn031471	714	1.52557	1.3747	0.851057	0.457419	0.257146	1.05014	0.131809	0.278127	0.301939	0	0.252588	0.357145
mRNA.Achn031531	1032	19.8858	22.4496	23.0129	36.6356	34.4262	32.9451	23.8019	26.4644	30.0837	24.154	24.1379	23.5466
mRNA.Achn031541	1650	0.099913	0.125055	0.0632222	0.0751123	0.0418651	0.0702372	0.0448941	0.0462793	0.0501697	0.0346909	0	0.0391776
mRNA.Achn031551	594	7.55537e-05	0.0973031	0.458271	2.02027	0.99098	0.428826	0.322232	8.03275e-05	0.175294	1.78037	1.05504	1.02685
mRNA.Achn031591	375	8.64093	9.39799	9.73617	17.8781	3.55138	21.4687	18.6771	17.5837	27.3758	15.3659	28.4474	9.56454
mRNA.Achn031611	615	33.825	26.754	23.1212	50.8048	51.0844	54.7335	65.658	63.3686	72.5108	63.7772	59.9706	64.7492
mRNA.Achn031711	756	25.2595	17.3065	20.1827	25.0298	24.7009	18.4501	31.5466	42.5888	33.1898	31.5569	34.0017	34.3621
mRNA.Achn031731	1011	0	0	0	0	0	0.0643655	0	0	0	0	0	0
mRNA.Achn031751	2097	0.661812	0.0067674	1.85967	9.52521e-05	0.115579	0.515382	0.78695	0.896024	0.665903	0.71855	0	0.297058
mRNA.Achn031761	405	0	0	0	0	2.54981	0	0	0	0	0	0	0
mRNA.Achn031841	1617	0	0.74518	0.161383	0	0.255377	0	0	1.46094	0	0.387129	1.30565	0.483704
mRNA.Achn031971	897	0.84451	0.96152	0.333464	4.36288	5.5976	7.01293	2.1779	1.45934	0.894039	0.829344	0.768208	1.19158
mRNA.Achn031981	1512	11.567	12.3841	10.1346	14.9011	14.4133	12.2691	13.0299	13.5939	14.4174	9.0986	11.5118	12.7132
mRNA.Achn032031	540	0	0	0	0	0	0.166686	0	0	0	0	0	0
mRNA.Achn032091	1044	13.9095	25.5752	21.8708	26.0108	23.2582	27.2098	60.7301	42.9399	33.9703	53.4582	59.603	33.998
mRNA.Achn032171	1191	0	0	0	0	0.333426	0	0	0	0	0	0	0
mRNA.Achn032221	2022	1.90217	0.692177	1.73191	0.520916	0.985598	1.15929	0.780313	0.603656	0.292031	0.000469081	0	0.693366
mRNA.Achn032271	471	195.185	172.387	186.76	200.828	204.631	193.592	165.623	137.753	151.78	134.782	131.358	152.735
mRNA.Achn032291	1101	0.0067921	0.00134844	0.484508	2.18023	5.7893	1.79328	0.0627977	2.01786	3.65108	4.5909	0.00127347	1.85555
mRNA.Achn032301	651	4.49918	4.40717	5.98821	6.66118	0	0	5.52653	5.23988	0	1.60524	2.14093	0
mRNA.Achn032321	1446	0	0	0	0.263977	0.0981576	0.0410778	0.052429	0	0.0587137	0	0.148083	0
mRNA.Achn032371	975	0.064669	0	0.0607999	0	0	0.0675341	0	0	0	0	0	0
mRNA.Achn032401	1500	0.0373274	0	0.0707726	0	0.375503	0.180062	0.100397	0.0868538	0	0.583092	0.0310215	0
mRNA.Achn032421	633	0.989501	0.906586	1.25676	0.138942	0	1.26865	1.42502	0.168255	0.182743	0	0	0
mRNA.Achn032491	387	0.71738	0	0	0	0.462588	0	0	0	0	0	0	0
mRNA.Achn032511	882	1.48622	1.74771	1.95054	2.17494	0.937299	1.70223	2.152	2.76112	2.55199	5.01998	2.88363	3.57341
mRNA.Achn032521	528	0.343665	0.414522	0.469466	0.192629	0.436982	0.173722	0.214224	0	0	0	0	0
mRNA.Achn032541	2997	1.20212	2.13826	1.85122	1.10069	1.08306	1.04341	0.93377	1.32923	1.56241	1.71066	1.12866	0.735076
mRNA.Achn032551	543	67.4277	47.8096	36.4483	0.266357	0.77962	208.038	3.73246	42.7344	3.57781	0	149.816	144.699
mRNA.Achn032561	942	0	0	0.517569	0	0.246002	0	0	0	0	0	0	0
mRNA.Achn032571	1014	7.00536	6.95576	6.60923	10.8649	8.60143	6.95028	6.17699	7.0036	7.22073	8.46013	6.86779	6.69356
mRNA.Achn032611	1359	0.126327	0.157738	0.159444	0	0.105943	0.0442817	0	0.0583916	0.126624	0.0438407	0	0
mRNA.Achn032631	435	1.48325	7.80963	2.94099	0.410569	2.63268	4.55976	2.42701	1.16286	0.336993	1.2579	3.66452	2.24512
mRNA.Achn032641	774	2.31043	1.67836	4.06993	0.936388	1.46221	2.18102	1.72347	3.58074	6.51302	2.14488	2.72431	2.31533
mRNA.Achn032661	2067	1.18677	0.531512	0.590389	1.02624	0	0.56086	0.519213	1.08507	0.593741	0.921013	1.41966	0.411661
mRNA.Achn032671	1839	0.0214748	0	0	0	0	0.130702	0	0	0	8.83243e-05	0.222557	0.000653453
mRNA.Achn032691	708	1.93981	2.46858	2.40943	2.82045	3.30559	2.01074	2.33254	3.62392	2.93608	2.9705	2.76149	3.42915
mRNA.Achn032701	825	0	0	0	0	0.103209	0	0	0	0	0.084947	0	0
mRNA.Achn032711	321	0	0	0	0.391318	1.23288	0	0	0	5.55737	0	0	0
mRNA.Achn032811	3162	0.750239	1.04385	0.883427	0.234179	0.240444	0.440003	1.41301	0.712744	1.15856	0.865435	0.284615	0.263217
mRNA.Achn032841	426	0	0	0	0	0	0.270812	0	0	0	0	0	0
mRNA.Achn032901	699	209.607	178.099	193.168	188.464	205.169	176.865	190.866	216.335	218.396	197.148	198.143	208.125
mRNA.Achn032941	1287	3.96123	3.46861	0.450294	0.00627084	0.297332	0	0.948875	1.91278	0.00333663	0.0291256	0.707388	0.858604
mRNA.Achn032971	1332	1.16553	0.646633	0.817005	1.94633	1.73786	6.26248	3.18204	1.85519	2.72535	1.48304	0.381742	0.456696
mRNA.Achn032981	1128	0.159878	0	0.0516479	0.240181	0	0	0.142012	0.147409	0	0.110901	0.134249	0.313001
mRNA.Achn033071	1581	1.54002	2.52866	4.01163	1.88311	1.29486	0.260066	1.90838	1.58648	1.56976	0.932517	0.64511	2.06861
mRNA.Achn033131	666	0	0	0	0	0	0.121974	0	0.31537	0.549762	0	0	0
mRNA.Achn033161	1851	16.4317	16.3497	18.5268	18.8823	15.8309	16.7464	16.7844	18.7631	17.5871	15.8185	18.3738	20.1094
mRNA.Achn033201	1275	27.5965	18.7339	23.5175	23.3377	26.7221	18.1082	42.8992	49.227	49.8478	46.9194	38.6532	42.04
mRNA.Achn033221	1158	0.57388	2.37611	3.54233	1.89764	2.11141	0.76429	1.84408	3.15112	2.49361	1.65022	2.49971	2.07777
mRNA.Achn033231	453	0.23794	0	0.42521	0	0.304172	0.471887	0.859288	0	0	0.490207	0.284218	0.275812
mRNA.Achn033241	405	0	0.657018	0.813393	2.09401	2.71696	1.52915	0	0	1.44474	0.698017	0	0.801549
mRNA.Achn033321	585	0.283716	0.517388	0	0.477691	0	1.30237	0.359552	0	0	0	0	0
mRNA.Achn033351	297	1.00048	3.68521	1.00638	2.40026	1.39895	0.930109	12.9921	0	1.57538	3.28708	4.78604	1.2003
mRNA.Achn033381	1449	0.116779	0.340531	0.258188	1.66764	0.734321	0.409751	0.156899	0.054019	0.058567	0.0810684	0.196952	0.137316
mRNA.Achn033411	1284	2.1903	2.09921	1.94838	21.4063	22.525	19.1619	19.4779	16.7222	20.9426	21.3004	19.7178	18.2096
mRNA.Achn033441	1338	20.3134	15.6333	17.7489	13.9056	16.4848	9.74755	18.3397	20.187	18.5095	23.5209	13.7996	14.5533
mRNA.Achn033461	1626	0.437624	0.227311	0.518833	0.164388	0.410227	0.0775124	0.0502021	0.203369	0.218682	0.115223	0.281728	0.385593
mRNA.Achn033471	987	0.381625	0	0.538361	0.143263	0.160308	0.0664438	0	0	0.0951882	0.0661417	0	0.149313
mRNA.Achn033491	1083	287.579	280.819	308.836	113.205	112.47	103.33	42.2361	68.1964	40.8577	27.6547	54.6713	50.9534
mRNA.Achn033501	2013	0.224202	0	1.93537	1.55455	0.000618645	0.954066	0	0.122724	0	0.119151	0	0
mRNA.Achn033531	1911	0.000264265	0.792826	0.404544	1.17028	1.1077	0.000223932	0	0.883111	0	0.739076	0.732117	1.56361
mRNA.Achn033551	867	0.532996	0.376821	0.214019	0	0.192108	0	0.400494	0	0.227291	0.237376	0.190522	0.089292
mRNA.Achn033561	480	0.209008	0.249666	0.753231	0	0.533149	1.25402	0	0.557605	0.606624	0	0	0
mRNA.Achn033581	1494	184.318	185.887	211.275	134.735	139.141	112.379	258.087	270.136	253.694	169.955	185.541	179.968
mRNA.Achn033621	666	0.244255	0.139236	0.0163631	0	0	0.012894	0	0	0.168309	0	0	0
mRNA.Achn033631	2316	0.0225252	0	0.085802	0	0	0.023832	0	0	0	0	0	0
mRNA.Achn033641	1515	0	0.0787058	0	0	0	0.0878189	0	0	0	0	0	0
mRNA.Achn033691	540	0	0	0	0.716575	0	0	2.66667	0	0	0.52448	0.0290412	0
mRNA.Achn033711	681	28.288	28.6363	27.0529	21.5669	26.0758	17.8444	43.2881	41.1512	35.9078	31.8444	29.3412	29.8864
mRNA.Achn033721	1710	2.39092	1.53889	4.32075	2.45014	1.6295	2.27368	3.94786	2.80077	3.18883	3.93692	1.94145	2.98373
mRNA.Achn033801	534	3.36188	1.62361	2.45202	0.565404	0.427344	2.89223	1.04994	1.81058	1.72221	1.21662	0.204775	1.37074
mRNA.Achn033841	1662	0.377457	0.172859	0.620969	0.101437	0.0556289	0.186614	0.114354	0.12638	0.217343	0.145473	0	0.105306
mRNA.Achn033851	597	0.410497	1.33259	1.25902	0.307245	1.3879	0.279585	0.347779	0.371137	0	0.566883	0.672778	0.639044
mRNA.Achn033861	1602	0.00134085	0	0	0.000288052	0.211375	0	0	0.00135463	0	0.000581577	0	1.56303
mRNA.Achn033901	318	0	0.768735	2.31365	18.2397	26.6195	20.4799	8.601	10.596	3.85045	7.3142	10.108	13.0444
mRNA.Achn033921	522	6.11898	5.11168	6.44533	3.84399	5.82227	6.61277	5.61853	8.35563	8.72837	11.8645	9.54832	13.5573
mRNA.Achn033961	966	0.000314687	0.471	0.596647	0.0333534	3.32133e-05	0.332493	6.93952e-06	0.361248	0.021914	0.136187	0	0
mRNA.Achn033991	462	6.82347	5.6783	4.48445	5.59607	6.97244	8.14414	4.40475	2.41719	4.93225	1.17213	0.272479	1.58308
mRNA.Achn034071	954	0	0	0.115942	0	0	0.302984	0	0	0.41689	0.157138	0.108421	0.303514
mRNA.Achn034111	588	0	0.683808	0	0	0	0.143447	0.178267	0	0	0.145559	0.172599	0.164077
mRNA.Achn034131	1524	5.2709	6.13863	6.00163	4.63837	5.21069	2.73085	5.28958	4.71709	4.76059	5.27308	6.96565	6.76708
mRNA.Achn034181	2625	0.0639327	0.0612252	0.0373335	0.0517628	0.120321	0.173159	0.101363	0.191227	0.491099	0.252249	0.086738	0.139564
mRNA.Achn034201	1959	0.366627	0.00590464	0.142133	0	0.445118	0.263526	0.420059	0.400371	3.04637e-05	1.74828e-05	0.00958753	0.441089
mRNA.Achn034221	1203	1.63919	3.35693	3.0063	1.47514	1.53089	2.05202	1.30844	1.739	1.82462	0.778155	1.72112	1.0826
mRNA.Achn034241	1986	4.00232	6.15986	3.94041	5.37596	5.17944	0.00258624	3.06758	4.14665	3.46026	3.66861	2.23541	3.58317
mRNA.Achn034261	2202	6.54718	9.38963	7.56421	16.8289	14.777	7.28645	14.0914	19.9524	18.7158	8.10844	20.9077	19.2073
mRNA.Achn034281	426	1.93266	0.324136	0.488128	0	0.353988	0	0	0	0	0	0	0.319179
mRNA.Achn034351	2367	0	0	0	0.164977	0	0	0	0	0	0	0	0
mRNA.Achn034361	975	0	0	0.560964	0.43212	0	0	0	0	0	0	0	0.829568
mRNA.Achn034371	1737	5.09762	5.24584	6.87652	9.91959	6.7382	5.88269	7.67621	6.05105	5.9154	5.00736	5.04392	7.05839
mRNA.Achn034391	1380	3.57853	4.02528	3.48205	2.83289	2.65079	2.07172	0.77615	1.54735	2.05053	1.979	2.14142	1.99175
mRNA.Achn034401	474	68.1375	61.0664	62.3389	111.986	123.471	105.963	73.2115	75.5562	68.4474	61.9871	76.4973	101.711
mRNA.Achn034421	1305	39.7666	37.7834	39.647	20.3365	20.2806	19.2704	15.5499	17.528	16.3512	13.0522	18.4616	11.8766
mRNA.Achn034451	654	0.554316	0	0.365573	0.942449	0.766236	0.373013	0.812377	0.561975	0	1.42065	0.934674	0
mRNA.Achn034471	1485	0.876694	0.934852	0.908307	0.42598	0.522644	1.33725	1.42237	0.47202	0.852912	0.935827	0.453559	0.24682
mRNA.Achn034481	747	1.42256	0.583741	1.23702	0.959981	1.43788	1.47193	0.246773	0	0	0.0984518	0	0
mRNA.Achn034501	264	37.4374	38.7142	28.4616	2.06144	0	0	0	0	0	0	0	0
mRNA.Achn034521	294	0	0	0.000426212	5.17284	0	0.00199823	0	0	1.54589	0.567177	0	0
mRNA.Achn034541	807	1.35717	2.8437	1.73832	0.662424	1.26637	1.10136	0.33141	0.600128	0.470591	0.176449	0.132167	1.13844
mRNA.Achn034551	249	0	0	0	0	0	2.0473	0	0	0	0	0	0
mRNA.Achn034601	603	1.37835	0	0.241659	2.08911	0.566513	0	3.18509	0.239267	1.31231	1.55172	0.00342926	0.00248204
mRNA.Achn034611	1827	5.75672	6.40839	3.74247	5.64426	7.89939	4.1102	8.52073	9.07375	3.58352	4.9522	6.74792	6.84877
mRNA.Achn034661	426	0	0	0	0.706223	0	0	0	0	0	0	0	0
mRNA.Achn034671	744	0.000137493	0	0	0.000942523	0	0	0	0	0	0	0	0
mRNA.Achn034691	882	11.3696	13.2458	10.4493	4.34989	3.7492	6.80892	6.35818	4.09055	5.10399	4.24767	2.13946	3.31194
mRNA.Achn034701	435	0.00133175	0	0.678476	0	0.526052	2.23057	5.82717	0	6.41834	0.438086	0	5.62993
mRNA.Achn034761	1596	0	0	0	1.77929	0.0106189	0.00141488	0	0.00368372	0	0	0	0.000805169
mRNA.Achn034771	1914	0.134196	0.000346752	3.62265e-05	0.221132	0.0643959	0.453887	3.20979e-05	0.195878	0.464408	0.233342	0.0542113	0.164715
mRNA.Achn034831	363	0	0	5.0055	1.37661	0	2.3408	0.513183	1.46392	5.43943	0.504164	0.847808	0
mRNA.Achn034861	621	0	0	0.809121	0	1.18035	0	1.20651	0	0.85609	0.000694697	0.000586295	1.07044
mRNA.Achn034891	966	0	0	0.617257	0	1.38375	0.244316	0.246884	0	0	0	0	0
mRNA.Achn034901	4239	0.56994	0.479428	0.75202	0.381614	0.00840622	0.361852	0.320687	0.27532	0.0556091	0.0689573	0.00048596	0.0834366
mRNA.Achn034911	1152	0.155585	0.193759	0.195793	0	0.130585	0.271868	0	0	0	0	0	0.0609254
mRNA.Achn034951	2583	23.3009	22.3497	22.6924	11.3418	8.16028	6.03228	10.3941	9.2719	11.3197	4.6299	10.108	8.66661
mRNA.Achn034971	435	0	0	0	2.3658	3.25276	0	0	0	0	0	0	0
mRNA.Achn034991	1332	3.44471	5.68718	3.6218	1.67271	1.08898	1.84015	4.25194	5.56708	2.52829	4.861e-05	0.618991	0.74676
mRNA.Achn035051	492	15.268	12.1135	15.7694	0.666098	0.505348	3.1825	0	0.265141	0	0.614059	0.478986	0
mRNA.Achn035071	294	9.48347	6.3239	8.77219	43.177	72.1647	165.276	103.291	45.7066	122.366	31.5313	6.46333	10.4831
mRNA.Achn035091	1557	12.8971	13.2198	11.9387	13.5938	16.9342	22.1602	15.9095	11.0487	17.3187	12.104	9.0139	7.24369
mRNA.Achn035101	447	12.918	20.6643	39.7529	13.786	10.0706	15.5088	36.8565	56.0915	21.9203	19.2833	28.4846	11.4244
mRNA.Achn035121	846	0	0	0.835962	1.4067	0	0	2.67709	0.0401081	0	0.923416	1.13894	0.222462
mRNA.Achn035221	636	0.245411	0.299874	0	0.137844	0.621572	1.25895	0	0	0	0	0	0
mRNA.Achn035231	867	0.0761422	0	0.214019	0.257119	0	0	0	0	0	0.0791255	0	0
mRNA.Achn035271	1302	0.0444085	0.277081	0.0420086	0.0500542	0.11175	0.326667	0.654226	0.246187	0.600627	0.369832	0	0.0521979
mRNA.Achn035301	1269	2.93143	4.28548	3.12215	2.58513	2.48724	3.09071	4.38482	5.33345	2.26818	4.37423	3.83135	1.59094
mRNA.Achn035311	582	80.7113	74.0296	75.2555	89.0986	75.8465	76.4984	82.3293	76.5303	72.7268	68.8707	69.6382	70.9438
mRNA.Achn035341	786	0.0878288	0	0	0.197623	0	0.182143	0	0	0	0.182423	0.109507	0
mRNA.Achn035351	762	0	0	0	1.37076	0	0	0	0	0	0	0	0
mRNA.Achn035391	396	32.4798	40.3006	48.7012	63.5378	49.3088	67.716	59.9826	75.48	63.6771	61.4432	21.0325	51.0985
mRNA.Achn035451	549	0.785372	5.71708	7.43556	4.32151	1.61612	0.00927087	0.606074	3.2354	3.55755	6.08287	1.07203	0
mRNA.Achn035471	1710	0	0	0.0303174	0	0	0.0336815	0	0	0	0	0	0
mRNA.Achn035481	957	0	0	0	0	0	0.0692319	0	0	0	0	0	0
mRNA.Achn035501	1944	2.56283e-06	0.137569	7.00706e-07	2.2961e-06	0.0688032	0.144911	0.0740647	0	0.0826427	0	0	0
mRNA.Achn035521	1134	14.9638	14.367	15.743	13.5306	11.9956	10.735	10.0438	14.2307	15.2918	13.2374	12.6501	11.1861
mRNA.Achn035531	1152	0.681547	0.999933	0.907959	1.55958	0.721807	0.654569	1.00556	0.57283	1.10019	0.834093	1.20285	0.378046
mRNA.Achn035551	546	0	0	0	0.180663	0	0	0	0	0	0	0	0
mRNA.Achn035591	480	0.627024	0.249665	0.188305	0	0	3.13506	0	0	0.606624	0	0	0
mRNA.Achn035601	801	9.0815	4.89244	6.50204	21.2529	24.05	29.5536	34.9878	18.5371	34.5742	20.6393	5.63077	7.70576
mRNA.Achn035681	2163	0.0799188	0	0.294415	0	0	0.0758756	0	0	0	0	0	0
mRNA.Achn035751	1140	5.14959	6.21053	6.12884	0.110034	0.130504	0.0858072	0	0.22861	0	0	0	0
mRNA.Achn035771	1533	9.56638	9.01541	9.84291	11.7712	10.8326	7.31639	7.43509	10.6076	9.61511	10.2215	12.5128	13.2665
mRNA.Achn035781	3243	0	0	0	0	0	0.193152	0	0	0.095421	0	0.0781053	0
mRNA.Achn035821	372	1.61899	4.35176	1.38318	4.21502	2.61756	3.72588	3.41498	3.10983	1.69534	1.24047	2.77734	1.3914
mRNA.Achn035851	1026	2.17162	2.00658	0.177937	3.94692	1.68813	2.30704	1.86297	3.043	2.33901	1.58934	2.42831	3.04397
mRNA.Achn035961	1935	4.10111	4.64423	5.65015	2.42235	2.57442	2.18477	1.34592	0.556039	1.00061	0.60901	1.25297	0.748168
mRNA.Achn035981	987	0.381625	0.473753	0.29909	0	0.240462	0.0664438	0	0.0877507	0	0.0661417	0	0.0746564
mRNA.Achn036001	2028	33.1802	31.6414	33.8693	32.4678	32.8102	28.5322	30.8872	38.3204	33.8249	33.6315	36.1714	37.7939
mRNA.Achn036041	954	16.7885	17.6843	16.7763	3.67596	2.68725	5.28434	3.78758	1.92879	2.5906	0.623406	1.17016	1.32907
mRNA.Achn036051	528	0	0	0.0292379	0	0.155148	0	0	0	0	0.47585	0	0
mRNA.Achn036071	1062	4.98826	4.39774	5.07716	6.46624	4.96859	4.79764	5.19645	5.82067	3.68282	4.76032	3.83741	4.89956
mRNA.Achn036081	735	17.2087	16.5063	14.1208	44.61	48.1627	53.6806	38.5281	36.197	39.0035	28.3576	32.64	34.38
mRNA.Achn036111	921	9.41474	7.10189	9.70339	5.39164	5.20765	5.37416	3.60725	3.08555	4.33729	3.43397	3.57752	2.70187
mRNA.Achn036121	810	0	0	0	0	0	0.0718424	0	0	0	0	0	0
mRNA.Achn036131	1455	8.96159	8.31472	12.1171	5.49691	5.34556	5.02143	7.64922	6.39467	7.28644	7.51336	7.10053	4.92431
mRNA.Achn036161	1707	0	0	0	0	0	0.0389125	0	0	0	0	0	0
mRNA.Achn036181	1968	0.000114757	0.404033	0.493488	0.552131	5.50432e-05	1.0667	0.733251	0.000708239	8.80615e-05	0.733714	0	0.274251
mRNA.Achn036201	885	1.62702	0.915534	0.55469	0.832526	1.49246	2.77244	0.778958	0.610697	0.993902	0.768622	0	0.520448
mRNA.Achn036211	1407	161.575	177.634	193.965	205.772	137.696	332.921	17.7472	41.9817	21.6289	4.23391	4.6499	4.68907
mRNA.Achn036231	1488	0.0753833	0.0942406	0.178638	0.0849913	0.0473974	0.0396909	0.0506778	0.156964	0.0567248	0.0392514	0	0.0443245
mRNA.Achn036271	1113	0.011844	14.8863	4.41217	0.0120946	7.13659	0.464034	0.0116364	7.87997	0.395807	0.00614462	0.00622905	0.00619398
mRNA.Achn036281	543	9.3725	18.6974	19.8993	30.6265	30.7342	24.7014	41.6311	39.3295	34.7589	22.8584	19.1169	14.1424
mRNA.Achn036291	705	0.282082	1.07094	0.460158	0.463861	0.52094	1.61094	0.884158	0.801609	1.26252	0.629855	0.376937	0.854995
mRNA.Achn036341	528	15.6987	17.1128	19.5655	19.7789	24.6216	17.4792	24.0898	25.8001	21.2626	20.6605	18.2517	26.5015
mRNA.Achn036371	1932	0	0	0.174999	0	0.000574603	0	0.0653547	0.00115418	0.102565	0.218652	0	0.122965
mRNA.Achn036381	1701	3.44952	4.70954	4.33257	7.04528	7.69925	6.49967	6.59814	8.91624	7.73674	7.93271	6.80371	8.51355
mRNA.Achn036391	549	39.3773	41.4779	49.8346	45.4182	45.3611	30.4132	44.0215	48.1771	47.9217	40.5688	62.886	64.1126
mRNA.Achn036401	1887	0	0	0.0752222	0	0	0.0781272	0	0.102747	0.213548	0.299881	0	0
mRNA.Achn036421	2313	0.25328	0.0443479	0.147175	0.182176	0.116932	0.197488	0.170565	0.0971598	0.0982799	0.101568	0	0.271923
mRNA.Achn036431	2862	0.907887	0.604145	1.20536	1.02447	0.67047	0.660179	0.774939	0.670373	0.618859	0.965051	0.634468	0.649905
mRNA.Achn036481	792	0	0	0	0.0977049	0	0.0900748	1.36197	0.595778	1.29318	0	0	0
mRNA.Achn036541	1032	1.43772	2.38211	1.52285	0.472333	0.377346	1.12771	1.19266	0.909915	1.5253	0.311538	0.225917	0.562666
mRNA.Achn036551	783	0.794979	0.544642	0.412285	0	0	0.274734	0	0	0	0.183461	0	0
mRNA.Achn036621	927	0	0	0.0970912	0.110709	0	0	0	0	0	0	0	0
mRNA.Achn036661	1038	408.464	414.115	430.55	299.231	250.373	188.974	265.637	299.549	271.312	212.357	300.864	286.816
mRNA.Achn036681	1254	0.465492	0.7547	0.52806	0.262312	0	0.733259	0.186793	0.515848	0	0.145355	0.176243	0.601761
mRNA.Achn036731	1410	3.72792	5.26011	6.86327	7.09639	6.98774	6.92497	6.7481	3.78179	6.22918	3.91533	3.64188	2.95275
mRNA.Achn036741	1527	3.93127	5.02825	5.62115	43.1975	53.1297	47.0375	35.8322	27.6355	37.449	41.3305	22.3456	18.5044
mRNA.Achn036761	990	0.00356826	0.000204159	5.89286e-05	0.0010069	1.2662	0.164259	0.0676378	0.208401	0.446138	0.281558	0.263356	8.86747e-05
mRNA.Achn036781	774	0.629107	0.553917	0.838572	1.21322	0.794527	0.279397	0.469027	0.246453	0.66872	0.373293	0.223975	0.631732
mRNA.Achn036811	810	7.72877	6.74167	9.57989	8.79118	11.1349	9.41886	13.4166	12.5726	9.8888	16.8416	11.8492	9.25529
mRNA.Achn036831	459	16.1398	14.6163	17.7185	3.47144	1.17973	3.23126	2.74258	3.06424	2.00093	1.8443	0.276283	0.0716164
mRNA.Achn036851	1395	0	0	0.53372	0.609071	0.432906	0.54606	0	0	0.54933	0.334299	0	0.497239
mRNA.Achn036871	873	3.97397	6.52842	3.02813	0.570489	0.300643	0.459953	0	0	0	0.280002	0.109294	0.0810297
mRNA.Achn036891	453	0	0	0	0	0	0.235943	0	0	0	0	0	0
mRNA.Achn036901	630	0.124686	0.152277	0	0	0	0.255701	0	0	0	0	0	0
mRNA.Achn036921	984	4.21522	4.04326	3.66369	3.30864	2.57558	2.80195	3.63678	3.17189	2.86729	3.38712	3.84924	2.17394
mRNA.Achn036931	795	9.81896	7.49665	11.8735	7.50194	6.41813	9.43052	10.7783	8.89057	10.9175	10.7514	7.24477	8.37997
mRNA.Achn036951	1971	0.00177961	0	0.382373	1.10686	1.14882	0.511518	1.14491	2.74373	0.385472	1.16439	0.814015	1.31935
mRNA.Achn036961	1902	0	0	0.109483	0.064429	0	0	0	0	0.0425255	0	0	0.0450968
mRNA.Achn036971	1893	0.605616	0.757509	0.73961	0.927429	0.997568	1.078	1.28141	0.907268	1.28274	1.04266	1.2952	1.53483
mRNA.Achn036981	1680	4.56928	1.18553	5.66206	4.60499	4.176	3.69381	4.3283	3.52153	3.54725	5.59749	5.95313	4.15201
mRNA.Achn037001	723	0	0	0	0	0	0.103058	0	0	0	0	0	0
mRNA.Achn037011	867	0.0761422	0.0942052	0.142679	0	0	0.237708	0.200247	0	0	0.316502	0	0.089292
mRNA.Achn037041	1089	19.0571	13.3872	15.6693	11.7013	13.9528	15.3039	15.0462	16.1965	8.62803	13.0795	11.9911	13.6981
mRNA.Achn037051	1695	3.68883	5.31021	1.96493	0.00553719	1.31346	0.00147616	5.89329	1.23013	2.35883	0.00369855	0	0
mRNA.Achn037061	492	204.913	180.769	226.566	32.7356	29.8681	33.736	34.768	19.9867	25.0972	7.33289	6.74406	3.33852
mRNA.Achn037091	651	31.2498	31.2368	26.3316	31.5241	30.3268	32.8023	25.1377	27.0834	23.3405	20.0137	23.1633	20.151
mRNA.Achn037101	1182	0.150532	0.125035	0.0947654	0.508884	0.821124	1.57905	1.20557	1.31949	1.95811	1.09658	1.32843	1.17908
mRNA.Achn037111	1074	0.0174428	0.30142	0	0.0044852	4.67662e-05	0.536772	0.198331	0.203559	0.000572149	0.000200964	0.000412306	0.124617
mRNA.Achn037121	3858	0.000219145	0	0.055713	0.173594	0	0	0	0	0	0.205695	0	0
mRNA.Achn037141	630	12.8066	14.688	14.8324	47.6709	35.8592	49.6004	35.5125	24.5546	30.9359	21.1953	26.5424	24.7264
mRNA.Achn037151	798	55.573	58.2025	51.2011	42.0178	38.155	33.2578	57.2109	64.2619	58.3638	66.6015	74.5172	77.2895
mRNA.Achn037161	1182	17.5267	16.0411	21.7933	18.6089	18.9569	15.8891	19.9939	24.3523	14.1166	20.2426	24.8076	20.6927
mRNA.Achn037201	3867	0.000109412	0.002089	0.495177	0.401313	0.246919	0	0.0793078	0.702871	0.384604	0.647468	0.000885539	0.128382
mRNA.Achn037221	714	0	0	0	0.0865095	0	0	0	0	0.00424678	0	0	0
mRNA.Achn037271	312	107.403	79.3514	104.58	61.9831	44.5669	78.4703	79.6308	75.3123	63.38	60.3769	38.5299	39.7997
mRNA.Achn037291	723	0	0.122617	0	0	0	0.103042	0	0	0.148108	0.103508	0.12392	0
mRNA.Achn037321	702	0.417819	0.256515	0.776315	0	0.13208	0	0	0.285464	0.154961	0.216757	0	0.244487
mRNA.Achn037381	1593	0	0.0434485	0.197681	0	0	0.0732043	0	0.0482393	0	0	0	0
mRNA.Achn037401	801	0.0854015	0.632391	0.0797924	1.34527	1.61726	0.886202	1.00536	0	0.50885	0.0887023	0.426223	0.200166
mRNA.Achn037451	1059	0.159207	0	0.436219	0.442712	0.510385	0.666336	1.1651e-05	0	0.954096	0.18059	0.261734	0.176194
mRNA.Achn037581	1404	0.16182	0.151611	0.0383148	0.54727	1.2721	1.14924	0.977497	0.617323	1.09525	0.800331	0.767231	0.665904
mRNA.Achn037611	1290	4.69887	3.93939	3.76191	5.37592	4.82357	5.34625	4.83513	3.92247	3.17148	3.42416	4.13965	2.48854
mRNA.Achn037641	873	0.751957	0	7.76461e-05	2.41134	5.17273	5.40635	4.43215	5.16041	7.27319	0.433577	0.208648	0.15061
mRNA.Achn037721	1497	1.63669e-05	0	0	0.000788287	0	0	0	0	0.437087	0	0	0
mRNA.Achn037731	339	0	0	0.0960838	0.633843	1.81197	1.16067	0	0.899938	0.392935	0.213901	0	0
mRNA.Achn037741	720	0.946889	1.67639	2.90918	3.31372	1.35413	0.365252	1.79022	1.3758	3.25855	0.813066	2.58962	1.78461
mRNA.Achn037781	3186	0.00021035	0.00031063	1.63175	0.000243802	0.000349391	0.000202237	0.00142418	0.0763677	0.182803	0.000253495	1.50811	0.000341938
mRNA.Achn037821	468	0	0.263115	0	0	0	0.440358	0.268344	0	0	0	0	0
mRNA.Achn037831	1590	0.833579	1.81104	0.809786	7.00575	3.39989	3.23335	6.05838	7.25514	7.85695	8.97492	9.34763	8.15149
mRNA.Achn037891	3018	0	1.97233e-05	0	0.000728525	0.203712	0.200968	0	0.0714731	0	0.423769	0	0
mRNA.Achn037901	1302	3.06809	2.60554	3.54088	0.321279	0.402985	0.595633	1.93049	1.20167	0.977285	0.321856	0.748584	0.456455
mRNA.Achn037931	2748	0	0	0	0.00145393	0	0	0	0	0	0.000278228	0	0
mRNA.Achn037971	1158	5.32296	1.68991	3.74084	3.45788	2.95268	2.58113	3.55152	0.99693	1.21638	4.46032	2.23601	0.392966
mRNA.Achn038011	960	0.0660449	0	0	0.0741185	0	2.97746e-05	0.518444	0.000306361	0.709414	0.351864	0.0032101	0.0719505
mRNA.Achn038071	1458	0.579512	0.434576	0.256274	1.21958	0.728795	0.610072	0.830662	0.107235	0.639445	0	0.195492	0.0454297
mRNA.Achn038201	1329	3.29152	3.24547	3.20761	2.01559	2.60519	1.70798	2.79457	3.06005	2.83759	2.72366	1.8607	2.52651
mRNA.Achn038261	612	25.7795	22.5976	23.862	38.7512	34.2697	29.5753	30.4135	41.3006	39.9621	37.2871	35.7993	38.3721
mRNA.Achn038281	822	0	0	0	0	0.142507	0	0.10774	0	0.421875	0	2.53858e-05	0
mRNA.Achn038301	906	0.143116	0.0886424	0.0671369	0	0	0.0745702	0	0	0	0	0	0
mRNA.Achn038351	297	118.472	95.1913	113.087	122.85	61.9801	102.628	151.56	91.1889	92.9463	85.7352	92.026	84.8157
mRNA.Achn038361	474	0	0	0.193213	0	0	0.214446	0.785197	0.286173	0.934091	0.221553	0	0
mRNA.Achn038381	1005	0.15116	0	0.155879	0	0.367845	0.282908	0.159948	0.172447	0.37602	0.719348	0	0.155987
mRNA.Achn038401	360	0.754589	2.56994	5.96512	10.7261	7.45895	8.41947	10.7448	9.02379	12.303	11.6559	4.77926	3.33438
mRNA.Achn038411	1065	17.2983	15.9943	16.7595	7.64201	5.29913	5.71011	9.71578	7.00562	6.80007	6.95287	9.27695	7.0543
mRNA.Achn038441	1620	0.949067	0.996112	0	0	1.59	0.363828	0.395343	0.411818	0.706625	0.616699	0.608668	0
mRNA.Achn038491	1473	2.11912	3.36347	2.34208	3.80994	1.78247	1.94673	0.878314	0.960269	1.52479	0.000284264	0.635909	2.11349
mRNA.Achn038511	2337	5.31126	3.08756	5.03415	3.84629	3.13521	6.06774	8.1906	8.70621	4.88883	1.41748	8.59843	1.85055
mRNA.Achn038521	2310	0.692365	0.018934	0.00205571	2.21007	2.70863	2.95715	0.92939	4.20697	1.61125	1.70309	4.99675	2.65522
mRNA.Achn038531	2286	0.58345	0.696665	1.81808	1.27904	1.75376	1.19114	1.258	0.830183	1.30158	1.93976	2.03197	3.0415
mRNA.Achn038551	642	0	0	0	0	0.275042	0	0	0	0.399097	0	0	0
mRNA.Achn038591	1557	6.22069	3.91607	11.416	10.6207	8.26255	7.90955	11.1479	12.967	10.5078	9.84315	12.1424	11.8052
mRNA.Achn038681	3006	0.166777	0.369414	0	0.680516	0.502684	0.459078	0.825121	0.00168322	0	0.204708	0.416326	0.0836467
mRNA.Achn038691	2262	0.969357	0.832156	0.601124	1.3489	1.53745	1.35359	1.87046	1.8177	1.95972	1.73884	1.36582	0.740201
mRNA.Achn038751	1101	0	0	0	0.0619645	0	0.115217	0	0	0	0	0	0
mRNA.Achn038771	1395	0.172001	0.185979	0	0.0133669	0	0	0	0	0	0.0157058	0	0.0479401
mRNA.Achn038801	498	5.97133	3.95824	5.58972	4.87968	6.56903	10.44	5.24499	3.26125	4.72922	4.85669	4.3255	6.01808
mRNA.Achn038811	1041	10.0919	10.2363	10.1805	13.5538	14.4589	13.8612	14.2015	14.845	13.09	15.2829	12.2895	10.6905
mRNA.Achn038821	1527	4.13831	3.79564	3.80522	5.93701	4.74859	4.74762	4.01653	4.46138	4.20806	3.98629	4.90184	4.2536
mRNA.Achn038901	1548	0	0.0718556	0	0.0856753	0.100334	0	0	0	0	0	0	0.0577059
mRNA.Achn038941	624	6.46329	8.81738	5.49698	8.68291	7.06399	7.79205	7.61199	4.30684	4.86509	4.85926	5.93686	5.18263
mRNA.Achn038961	594	0	0	0	0.471995	1.99836	1.92353	0	0	0.0055493	0	0	3.36863
mRNA.Achn039041	1128	3.16889	3.34935	3.25443	4.00027	4.69704	2.69395	7.80841	7.47266	6.38674	6.00692	5.28264	3.56499
mRNA.Achn039111	1977	0.512392	0.710065	0.615515	0.669221	0.338823	0.427397	0.547325	0.600496	0.325444	0.786815	0.479269	0.539554
mRNA.Achn039141	1914	0.439008	0.440352	0.438053	0	3.93253e-06	0.0886956	0.113555	0	0	0.029162	0	0
mRNA.Achn039151	1404	0	0	0.000421984	0	0.300865	0	0	0	0.188347	0.821875	0	0
mRNA.Achn039161	759	21.3923	15.9263	15.1011	20.8375	22.5486	21.2176	26.9198	30.8301	22.4328	25.6992	25.4239	23.2545
mRNA.Achn039191	432	0	0	0	0	0	0.262207	0	0	0	0	0	0
mRNA.Achn039231	609	38.2183	25.6641	32.5335	43.8978	46.0877	46.9736	46.8379	55.2451	47.9252	52.3603	51.3107	53.3865
mRNA.Achn039261	330	3.72631	12.1001	3.53659	6.82052	0.811344	9.51182	21.5735	16.1073	12.5464	3.14289	10.1717	13.3388
mRNA.Achn039291	1269	0.531853	0.0637526	1.44541	0.0465261	0.4496	0.213636	0	0	0.050034	0.47161	0	0.000527992
mRNA.Achn039311	747	0	0.384294	2.27337	0.892184	1.35166	0	3.19644	0	0	0	0.000934489	0.593705
mRNA.Achn039351	891	1.23768	0.757335	1.7559	0.0745188	0.000364592	1.50884	0.675397	0.70584	0.656417	0.0713952	0.622432	0.489723
mRNA.Achn039361	996	0.000130117	0.234484	0.000128901	0	0.98859	9.50668e-05	0.756965	1.60783e-05	1.03543	0	1.89497e-05	0
mRNA.Achn039371	1545	0.684418	1.08128	1.19568	0.162464	0.407624	1.02471	0.387842	0.45021	0.488085	0.412677	0.0912077	0.296563
mRNA.Achn039401	615	67.4613	69.3841	66.8118	56.5366	59.9223	60.2037	57.6502	64.3946	58.7878	64.1558	65.6504	68.7303
mRNA.Achn039411	1743	0	0	0	0.563289	0	0.000421568	0.00924602	0.00286414	0.00559951	0	0	0.00159722
mRNA.Achn039421	2445	0.181677	0.681326	0.824097	0.530501	1.01077	0.914068	0.24114	0	0.555437	1.18795	1.33492	1.04118
mRNA.Achn039441	1902	0.511322	0.409596	0	2.08002	3.50002	3.57784	4.45998	2.45962	5.23283	3.09175	2.41951	2.49569
mRNA.Achn039451	867	0.0761422	0	0.0713395	0	0	0.0792361	0	0	0	0.0791255	0	0.089292
mRNA.Achn039461	912	4.44116	3.74135	3.49312	2.64826	2.58972	4.52117	5.45363	1.43613	5.89746	1.52284	3.72573	1.67685
mRNA.Achn039481	426	1.93266	1.29655	2.44064	1.23241	0	2.70812	3.5855	1.08863	1.18558	3.4061	0.979084	0.638359
mRNA.Achn039511	1290	1.44532	0.00174792	1.18824	0.658222	0.847873	0.191765	0.001427	0.464048	0.945036	0.86129	0.618155	0.584686
mRNA.Achn039531	1434	0.653598	0.289259	0.757934	0.00268231	0.00064527	1.41789	1.6859	0.455788	0.000797467	6.55398e-05	0.150564	1.33114
mRNA.Achn039621	1146	0.261061	0.0650167	0.0985475	0.0588305	0.131472	0.164205	0.0696098	0.144457	0.0783316	0	0	0
mRNA.Achn039631	1032	0.156256	0	6.73454e-05	0.607286	0.274903	0.0822106	0	0	0.0466931	0.54341	0.527139	0
mRNA.Achn039651	2631	1.48978	0.000227621	2.36477	0.267166	0.000289323	0.652128	0.258387	0.752637	0.000309484	0.320123	1.18978	0.506079
mRNA.Achn039701	1173	0.101342	0.126248	0.0478417	1.14196	1.40332	1.16919	3.17794	3.71647	3.19388	4.37661	4.15166	4.52442
mRNA.Achn039711	1068	2.64847	13.1032	14.259	1.80269	0.231852	3.38253	0.629879	1.21265	0.692646	1.34234	0.267537	4.37576e-05
mRNA.Achn039791	405	3.60526	3.2672	3.56688	0	4.00375	2.3926	3.1944	4.73053	0.358248	2.10823	0.153633	3.06675
mRNA.Achn039841	2139	0	0	0	0.00811304	0	0	0	0.00181737	1.04217e-05	0	0.250445	0
mRNA.Achn039851	1074	0.170462	0.424003	0.481932	0.192031	0.429391	0.178445	0.302207	0	0.170321	0	0.0714934	0
mRNA.Achn039921	1770	0	0	0	0	0	0.0323575	0	0	0	0	0	0
mRNA.Achn039941	630	3.27048	8.63345	0.169623	0	0	8.18796	5.31458	7.39768	1.48496	3.84468	6.25967	2.31037
mRNA.Achn039951	1710	1.06174	0.0277473	0.999898	0.772479	1.07995	1.32081	0.886205	0.916069	7.74663e-05	0.575378	0.284914	1.44859
mRNA.Achn039961	738	1.13172	2.90493	0.732407	6.67368	2.30089	2.34683	0.704878	0	4.9695	0	0.259634	3.54519
mRNA.Achn039981	534	0	0	0	0	0.379235	0	0	0	0	0	0	0
mRNA.Achn040041	642	12.8753	7.70173	10.4927	2.12288	0.0062209	0.000206993	10.1283	10.5271	11.6004	5.52466	1.54427	21.317
mRNA.Achn040051	879	0.000806807	0	0	0	0.00807536	0	0	0	0	0	0	0
mRNA.Achn040061	1695	0.695141	0.824097	0.779652	0.515197	0.205168	0.208373	0.266848	0.136531	0.593865	0.611934	0.167298	0.999058
mRNA.Achn040071	675	1.89078	1.63585	1.85613	0.250011	0.42215	0.801573	1.00362	0.758695	0.988576	1.26893	1.10185	0
mRNA.Achn040091	1464	6.13996	0.00795046	5.00747	4.93703	1.62172	4.06741	0.0137085	1.16981	3.68079	3.37709	1.6637	1.66311
mRNA.Achn040121	1950	161.79	166.081	173.533	363.116	309.572	361.457	270.012	269.859	268.789	225.447	229.098	230.865
mRNA.Achn040131	963	0.657702	0	0.432849	1.0369	2.15536	4.53161	4.95906	2.99286	6.19819	2.73544	0.660583	0.308869
mRNA.Achn040141	2400	0.810346	1.74366e-05	0.501936	0.27816	0.177928	0.477471	0.594134	0.257243	0.318766	0.537042	0	0.821083
mRNA.Achn040151	666	0	0	0	0.383254	0	0.233902	0	0	0.168311	0	0	0
mRNA.Achn040191	1014	0	0.721988	0	0	0	0.212191	0.379265	0.413899	0.000128227	0	0	0.329484
mRNA.Achn040231	828	0	0	0	0.194856	0	0	0	0.120753	0	0.191477	0	0
mRNA.Achn040251	489	0	0	0	0.000474402	0	0	0	0	0	0	0	0.144346
mRNA.Achn040351	1212	0	0	6.21421e-05	0.00243736	0	0	0.00040397	0	4.25866e-05	0	0	0
mRNA.Achn040361	456	0	0	0	0	0.874702	0	0	0	0	0	0	0
mRNA.Achn040381	1710	0.191547	2.47654e-05	1.44344e-06	0.00399458	0	0.0874843	0.732227	0.621313	0.473457	0	0	0.0375416
mRNA.Achn040391	807	0.628454	0.162044	0.673203	0.191501	0.207328	0.355414	0.000945043	0.130197	0	0.117231	0.899363	0.461822
mRNA.Achn040411	1665	0.000203815	0.242064	0.295939	0.0242912	0	0.160796	0	0	0	0	0.0417523	0
mRNA.Achn040421	492	0	0	0.0988649	0.536905	0	0	0	0.000611065	0	0	0.398431	0
mRNA.Achn040431	1671	5.28229	5.46245	4.92106	0.0369987	0	0	0.0442396	0	0.0494292	0	0	0
mRNA.Achn040441	423	0	0.329585	0	0.31361	0.360534	0.550656	0	0	0.803889	0.866721	0	0.649691
mRNA.Achn040471	1752	0	0	0	0.0577337	0	0.123018	0.155363	0	0	0	0	0
mRNA.Achn040491	1572	0	0	0.0669136	0.15911	0	0	0	0	0	0	0.0893313	0
mRNA.Achn040501	630	6.20114	3.10676	6.68125	43.7309	34.3827	25.8223	30.2937	32.4168	32.1985	24.369	28.0941	28.9771
mRNA.Achn040521	426	0	0	0.976256	0	0.707977	0	0	0	0	0	0	0
mRNA.Achn040541	1191	0.0299022	0	0.18773	0.279991	0.375309	0.561483	0	0.0687832	0.149172	0	0.062656	0
mRNA.Achn040561	1257	0.824168	0.168787	0	0.535003	0	0.655813	0	0	0.410549	8.45229e-05	0.00018192	0.438135
mRNA.Achn040581	1776	6.32167	4.89642	6.90469	24.7985	11.4375	23.8508	7.051	4.37392	6.44452	4.4542	6.15743	7.36613
mRNA.Achn040611	759	0.00364716	8.93787	8.42428	0.0160348	9.34091	6.90937	4.32923	9.16852	8.61478	6.38499	4.07757	3.5779
mRNA.Achn040631	1077	46.472	40.2034	47.5342	60.1389	59.0501	39.2348	85.683	95.9759	83.5851	84.6738	105.971	99.9288
mRNA.Achn040641	2073	0.000159566	0	1.40432e-05	6.81372e-06	0.122514	5.65181e-05	0.13433	0	1.94312e-05	1.45205e-05	0	0
mRNA.Achn040671	312	197.146	171.245	172.484	143.788	148.481	173.462	240.461	187.532	190.44	184.929	128.523	144.975
mRNA.Achn040691	366	0.00401483	1.04947	1.715	0	0	0.818635	2.09761	0.275385	4.17027e-05	0	5.76338e-05	0
mRNA.Achn040741	732	0.810476	0	0.289173	0.751071	0.0630254	1.25898	0.743238	0.0261037	0.465359	0.000580344	0.373187	0.431896
mRNA.Achn040761	1239	0	0	0	0	0	0.136277	0	0	0	0	0	0.168796
mRNA.Achn040771	3504	0	0	0	0	0.094896	0	0	0	0	0	0	0
mRNA.Achn040801	1638	0	0	0	0.150984	0	0	0.205547	0	0	0	0	0
mRNA.Achn040871	819	0	0.00346042	1.24636	0.000972611	0.214317	0	0	1.96418	0.719656	0.817697	0.435097	0
mRNA.Achn040951	1530	1.11057	0.32049	1.46373	0	0.000233108	0.127429	0	0.202428	0.261034	0.189784	4.31294e-06	0.0428609
mRNA.Achn041061	552	78.5816	60.7485	64.7889	47.0816	42.8878	42.1322	93.9614	95.8319	105.081	82.1119	55.9108	51.6923
mRNA.Achn041071	849	16.7174	4.72273	11.1728	13.2241	7.23715	13.3337	9.395	12.9877	7.61923	11.3991	11.5035	17.011
mRNA.Achn041091	456	82.014	70.3948	63.4795	82.275	95.9359	70.0094	69.7173	74.4321	60.2233	54.0834	64.2301	90.5161
mRNA.Achn041121	1347	0	0	0	0	0	0.0447633	0	0	0	0	0	0.0500471
mRNA.Achn041131	1191	0	0.0619222	0	0.0559983	0	0	0	0	0	0	0	0
mRNA.Achn041141	1818	0	3.05516e-05	0	8.10446e-06	0.000403172	0	8.8067e-06	0	0	0	0	1.40832e-05
mRNA.Achn041161	567	0	0	0	0	0	0.152765	0	0	0	0	0	0
mRNA.Achn041171	1650	0.299739	0.166741	0.379333	0.0751123	0	0.0351186	0	0	0.150509	0.138763	0.0843946	0.0783551
mRNA.Achn041211	528	33.0827	33.3011	31.2288	29.1326	27.5308	24.2835	22.8727	22.8662	20.5708	19.1996	31.3806	26.912
mRNA.Achn041221	270	18.7949	18.8165	14.4221	18.0158	11.2502	19.7131	6.91119	7.59585	4.12147	16.731	8.17945	20.2047
mRNA.Achn041231	417	19.249	22.1677	20.7933	55.6149	44.1753	45.8565	28.3578	33.2384	25.8016	24.8664	25.0615	22.9022
mRNA.Achn041251	1725	0	0	0	0	0	0.0789825	0	0	0	0	0	0.243359
mRNA.Achn041271	1614	0.547019	0.470599	0.778602	0.925247	1.46132	1.94623	0.414561	0.142494	0.205968	0.213662	0.129919	0.201076
mRNA.Achn041291	1218	4.49508	7.5885	4.32823	7.88744	7.27586	4.84007	7.73489	4.46752	3.53936	2.04954	6.18645	4.7207
mRNA.Achn041311	1638	1.68152	0.560289	1.99284	2.21919	1.65967	1.93857	1.75832	0.168847	1.37349	0.899559	1.37438	0.987164
mRNA.Achn041331	1308	12.2308	10.2492	10.8189	12.1933	15.2219	12.2042	14.4902	12.6681	13.0726	14.1574	10.4281	10.432
mRNA.Achn041351	1677	0	0.401307	0	0.0432944	0	0	0	0	0	0	0.0467532	0.091666
mRNA.Achn041391	825	0.245355	1.2124	0.764964	0.368143	0.309662	0.169922	0.535986	0.112351	0.731519	0.0849629	0.204303	0.28761
mRNA.Achn041411	981	0.308904	0.398011	9.69134e-05	0.378316	0.242462	0.229206	0.790267	0.154156	4.66072e-05	0.222653	0.0805191	0.15054
mRNA.Achn041431	981	0.143623	0.288542	0.24122	0.258122	0.161646	0.144748	0.254737	0	0.254579	0	0	0.0752733
mRNA.Achn041481	720	0.00159787	0	0.00129026	0	0.475408	0	0.00148436	0	0.198086	0	0	0.540522
mRNA.Achn041501	1416	0.200179	0.100038	0.113767	0	0.0503548	0	0.161267	0	0.180666	0	0	0
mRNA.Achn041511	2046	4.17663	3.72187	6.19443	3.06118	3.93022	3.04227	2.54046	1.10397	2.7862	1.91804	2.51326	4.58301
mRNA.Achn041531	1095	1.66184	1.65408	1.98461	1.49779	2.09283	2.32057	1.54805	1.60803	2.15927	0.403415	2.23131	1.4313
mRNA.Achn041551	1410	0.363487	1.13078	1.56203	0.998935	1.63084	1.18808	1.56331	0.773251	1.85251	0.978803	1.2798	0.721879
mRNA.Achn041561	1536	0	0	0	0.052487	0	0	0.13273	0	0	0	0	0.105784
mRNA.Achn041581	699	4.62729	4.77693	6.54451	1.30052	0.93091	2.06101	1.63235	1.58048	1.55992	2.07313	0.260922	0.123069
mRNA.Achn041641	1017	0.244357	0.0758884	0.0574965	0.275227	0.153937	0.0638661	0	0	0	0	0	0
mRNA.Achn041711	3528	0	5.57135e-05	0	0.0959764	0	0.0300602	0	5.57245e-07	0.0857578	2.4596e-06	0	2.68805e-06
mRNA.Achn041781	654	0.422429	0.40395	0.341018	0	0	0.395422	0.736307	0.518675	0.0468285	0	0.741819	0
mRNA.Achn041801	777	0	0	0	0.0384582	0	0	0.233226	0	0.071637	0	0.0273871	0
mRNA.Achn041821	2235	6.42481	7.50406	6.31745	0.0264529	0.0589031	0.0496029	0.0317919	0	0.070796	0	0.0297967	0.0276031
mRNA.Achn041861	1407	0	0	0	0	0.00405667	0	0.022929	0	0	0	0	0
mRNA.Achn041871	1083	0	0.000126382	0	0	0.2229	0	0.000114146	0	0	0	0	0
mRNA.Achn041881	543	2.74268	1.1577	1.56034	0.137508	0.872053	0.000734277	5.76562	1.21015	0	0.000215426	0.490718	1.62626
mRNA.Achn041911	705	1.62874	2.14986	0.70699	1.07105	0.550384	1.49416	0.284288	0.7711	1.9682	0.154674	1.77642	1.92797
mRNA.Achn041921	1443	0.0653962	0.104043	0	0.0425342	0.0412121	0.0714991	0	0.0170771	0	0	0	0.0430602
mRNA.Achn041941	390	0.350811	1.21237	0.303785	0	2.71237	0	0	0	0	0	0.813094	0.806944
mRNA.Achn041961	1875	0.717527	0.435022	0.566942	1.2916	0.923551	1.54534	0.212834	0.022761	0.204775	0.44088	0.325211	0.101197
mRNA.Achn041971	840	0.314013	1.14386	1.03308	0.702539	1.16359	0.889469	1.04559	1.22523	0.831809	1.02365	0.854866	0.793104
mRNA.Achn042011	756	0	0	0	0	0	0.148088	0.469246	0	0	0	0	0
mRNA.Achn042021	978	17.7099	16.0657	17.9233	9.28323	3.49002	4.10275	2.89867	4.70806	1.83088	3.34829	1.94036	1.88964
mRNA.Achn042041	333	0	0	0.489506	0	0	0.542191	0	0	0	0	0	0
mRNA.Achn042051	333	0	2.60566	1.46924	0	0	1.08438	4.31667	0	2.42831	0	0	0
mRNA.Achn042101	945	0	0	0	0	0	0.196605	0	0	0	0	0	0
mRNA.Achn042111	828	0.552126	0.975755	0	1.23284	0.700598	1.55927	1.40799	1.10796	3.3499	1.82353	0.139803	0.000344139
mRNA.Achn042141	1086	0.951948	0.626924	0.686203	3.722	1.76307	1.81766	0.446952	0.0773946	0.251823	0.0582554	0	0
mRNA.Achn042151	1614	0	0.108005	2.2289	0	0.00165717	0.000686705	0.0347578	0	0	0.000422021	0.0265269	0.105425
mRNA.Achn042171	501	0	0	0	0.427745	0.486331	0.3839	0.942432	0	1.11253	1.77461	0.924392	2.22069
mRNA.Achn042181	1296	0	0	0	0	0	0.000782103	0	0	0	0	0	0
mRNA.Achn042191	1653	0	0	0	0	0	0.130992	0	0	0	0.0346164	0	0.0390935
mRNA.Achn042241	510	0.759444	2.76124	2.77362	1.84196	4.13237	1.63194	3.19116	0.840671	4.02914	3.77482	4.67514	3.52263
mRNA.Achn042251	981	0	0.119029	0	0	0.142201	0.260074	0.716518	0.583891	1.00854	0.177741	0	0.0814871
mRNA.Achn042281	1023	2.75216	0.706176	0.00281941	0.611748	0.00137633	2.55671	0.036292	3.18574	1.93587	3.89395	3.20094	0.413103
mRNA.Achn042291	990	0	0	0.145466	3.4374e-05	0	0.25104	0.00272529	0.503369	0	0.00477701	0	0
mRNA.Achn042331	675	0	0	0	0	0	0.11451	0	0	0	0	0	0
mRNA.Achn042371	2376	0.021887	0	0.0208468	0	0.0274871	0.0463228	0.0297025	0	0.0330524	0	0	0
mRNA.Achn042381	2994	0.118599	0.0852045	0.048486	0.0191192	0.0425383	0.0359139	0.0230601	0	0	0.0176641	0	0
mRNA.Achn042391	522	21.0827	18.6128	22.044	1.2177	6.94817	0.893936	1.07965	2.42817	0.287422	0.831872	3.65626	7.49334
mRNA.Achn042431	2139	0.307657	0.197761	0.048829	0.191849	0.368175	0.0995942	1.72914e-05	0.443109	0.446342	0.461309	0.717306	0.173754
mRNA.Achn042441	924	1.83353	0	0	1.32558	2.52147	1.94188	1.96516	2.25094	2.99509	3.62559	4.18125	3.73745
mRNA.Achn042501	1323	0	0.000547222	0.852441	0.136548	1.10949	0	0.00153079	0.336681	0.00024187	0.475135	1.22661	0.0597988
mRNA.Achn042521	789	0	0	0	0	0	0.0905704	0	0	0.130035	0	0	0
mRNA.Achn042531	1503	0.933825	0.47619	0.634245	0.242812	0	0.340496	0.611203	0.247483	0.319424	1.06437	0	0.202927
mRNA.Achn042571	1107	0.546114	0.271841	1.08151	1.04597	1.16909	2.86039	1.96309	3.3977	2.94799	0	1.44393	0.320714
mRNA.Achn042591	1125	3.31559	3.59474	2.97645	24.0408	22.6921	18.493	12.3965	11.759	11.4697	14.7451	12.1236	12.9401
mRNA.Achn042601	1140	0.0525675	0	0	0.0592299	0	0	0	0	0	0	0	0
mRNA.Achn042611	876	0.793661	0.176152	0.871635	0.368507	0.285843	1.0244	0	0	0.00704105	0	1.22192	0.295038
mRNA.Achn042631	1674	0	0	0	0	0	0.0345293	0	0	0.0986504	0	0	0
mRNA.Achn042671	2049	0.448779	0.256545	0.312308	0	0.209117	0.0983208	0.147545	0.236227	0	0.212673	0.132484	0
mRNA.Achn042681	1386	0	0	0	0	0.301769	0.0985467	0	0.109703	0.135556	0.208936	0	0.103588
mRNA.Achn042691	576	2.90684	4.74742	0	2.95669	0	0	5.34413	6.3287	0.217735	4.82976	0.0196593	1.6299
mRNA.Achn042721	663	0.11452	0	0.106071	0	0	0.117788	0	0	0	0	0	0
mRNA.Achn042731	3246	14.3037	14.8682	14.8645	11.3624	11.3527	8.65255	7.14295	10.37	5.60703	12.8595	14.9786	13.979
mRNA.Achn042781	1209	0	0	0	0.109881	0.0613624	0	0	0.0674976	0	0.101492	0.0614881	0.114571
mRNA.Achn042791	666	14.0673	14.5011	25.7254	26.6117	21.4754	16.1328	17.3925	28.8984	24.9521	20.4072	25.6694	22.1471
mRNA.Achn042841	228	0	4.20221	6.78251	5.72717	7.38812	7.15964	7.11197	5.60467	12.0089	15.8946	9.42149	0
mRNA.Achn042861	504	15.0887	9.73945	11.2814	12.4657	9.6061	10.4356	14.6805	14.1543	14.5682	14.0254	10.0509	15.1383
mRNA.Achn042871	1302	4.16115	5.30339	4.02486	4.85501	4.57	5.63708	2.56534	2.05434	2.44431	2.89312	2.25828	2.33419
mRNA.Achn042891	423	0.281094	0.659169	0.248139	0	0.360534	0.550656	0	0	0	0	0	0
mRNA.Achn042901	366	0	0	0	0.472645	0	0	0	0	0	0	0	0
mRNA.Achn042931	1419	0.00117994	0	0	0.68009	0.924258	0.000133881	0.000197709	0	2.70178	1.03491	0	1.0928
mRNA.Achn042951	1584	0.244732	0	0	0.0394192	0	3.17857e-06	0	0	0	0	0	0
mRNA.Achn043021	411	1.51507	0	0.265882	1.35092	0.389279	0.884963	0.705988	0.791973	0.431394	0.933265	3.20045	0
mRNA.Achn043071	930	0.0711365	0	0.0680136	0	0.644129	0	0	0	0.107822	0.371599	0	0.0849189
mRNA.Achn043081	1521	0	0	3.24404e-05	0.0141251	0	0.188766	0.109439	0	0	0.00016966	0.0879659	0.000199036
mRNA.Achn043091	408	0	0.359775	0	0	0	0.300344	0.358946	0	0	0	1.44835	0
mRNA.Achn043101	594	0.27611	0	0.126981	0	0.175055	0.14099	0	0	0.20335	0	0	0
mRNA.Achn043161	864	2.67818	4.73311	4.73119	2.9284	2.41332	1.75163	1.81076	1.99971	1.71299	3.33966	3.15883	2.33303
mRNA.Achn043231	1908	0.443503	0.338795	0.601804	0	0.213735	0.109222	0.453688	0	0.118428	0.422873	0.275684	0.410807
mRNA.Achn043281	501	0	0	0	0.427745	0.243165	0.3839	0.471216	0	0	0	0	0.444138
mRNA.Achn043301	1353	2.20166	2.27316	1.44276	1.4318	2.02398	1.29112	3.00896	1.58513	2.35527	1.93954	1.65855	1.14479
mRNA.Achn043331	891	6.40941	6.20952	6.8612	10.3314	11.0641	8.495	6.70627	9.64505	8.69483	8.15843	7.47116	7.55537
mRNA.Achn043351	678	1.10427	0.947628	1.22887	0.248233	0.279403	1.02348	1.70895	1.20546	3.27225	1.60353	0	0
mRNA.Achn043371	447	2.20937	3.19526	4.37757	0.82296	1.25601	2.18608	1.17746	0.974422	2.12146	2.02221	2.04833	0.85322
mRNA.Achn043471	531	0	0.205083	0	4.95367	2.3766	2.06289	1.06042	2.51586	0.248639	0.351392	0.620753	1.58358
mRNA.Achn043481	1188	0.249268	0.372716	0.0470815	0.112357	0.125508	0.261503	0	0	0	0.0518818	0	0
mRNA.Achn043501	921	0.309674	0.294602	1.26198	0	0	0.00225352	0.074384	0.38	0	0.0235249	0.0353874	0
mRNA.Achn043511	1038	5.29052	4.13714	4.42209	2.07571	1.94702	2.17621	2.13084	2.62694	1.6918	0.803787	1.27052	1.39589
mRNA.Achn043531	1644	0	0.463139	0	1.00565	0	0	1.32622	0.000663569	0	0	0	0
mRNA.Achn043551	714	0	0	0	0.165747	0.128573	0.0365496	0	0	1.21106e-05	0	0	0
mRNA.Achn043651	1056	10.4585	10.1854	9.46916	4.84339	7.90427	5.77597	9.49551	8.26731	7.31288	12.39	11.9119	11.5985
mRNA.Achn043691	669	1.89637	2.2711	2.73507	4.69164	5.99837	2.65415	4.26991	6.6554	5.47365	5.50253	7.66358	5.99785
mRNA.Achn043721	690	0	0.263441	0	1.20682	2.71568	1.21728	0.970853	2.05239	0.955016	1.78197	1.59715	3.14037
mRNA.Achn043731	351	0	0	0	2.71676	0	0.456053	2.63461	1.23999	2.02849	2.00177	1.10257	0
mRNA.Achn043781	792	3.60749	0.252265	4.44868	0.00143663	0.00293708	1.33546	0.474984	0.0419624	0.605095	0.3153	0	0.000777946
mRNA.Achn043811	1893	0.589936	1.49794	0.45441	2.14557	1.7837	0.772428	0.954926	1.237	1.92745	0.633531	0.467829	0.802665
mRNA.Achn043851	1335	0.00166803	0	0.754281	0	0.0436039	0.720206	0.345234	0	0.0593138	0	0.593501	0
mRNA.Achn043921	318	0.725469	0.768735	1.73524	3.17212	0	3.19999	5.01725	0.883004	1.92523	0.73142	0	0
mRNA.Achn043951	1956	0.168501	0.614985	0.546272	0.612423	0.000122934	0.000211132	0.0244183	0.389778	0.000197168	0.00311899	8.67236e-05	0.428879
mRNA.Achn043971	3228	0.202901	0.0981493	0.208525	0.123296	0.117547	0.0992936	0.0637797	0.0435602	0.0708063	0.0162734	0.0397599	0.0919193
mRNA.Achn044071	1494	1.57536	1.68818	2.13337	0.803504	0.707498	1.38251	0.70612	0.885181	0.564516	0.781224	1.09169	0.926307
mRNA.Achn044131	2109	0.0914817	0.0558779	0.182007	0.153416	0	0.0444349	0.123241	0.251151	0.0674785	0.228799	0	0.155023
mRNA.Achn044151	495	6.48493	6.12388	2.8555	2.10114	4.11875	4.71185	3.15127	4.77161	6.09595	6.2015	4.5	4.6453
mRNA.Achn044161	786	0	0	1.07025	0	0	0.182139	0	0	0	0	0.219013	0
mRNA.Achn044171	1317	9.25652	8.84147	8.61246	13.8322	15.0253	12.555	13.5593	12.4135	13.5162	12.4014	11.4883	12.5611
mRNA.Achn044211	723	0	0	0	0	0.126063	0	0	0	0	0	0	0
mRNA.Achn044221	474	0	0	0	0	0	0.214446	0	0	0	0.221553	0	0
mRNA.Achn044231	2898	7.97597	7.24149	7.10399	19.3257	15.6325	16.1115	14.2378	12.9031	14.2475	12.7036	12.7502	14.2863
mRNA.Achn044251	3282	0.0766452	0.0385615	0.0146299	0.155694	0.0577223	0.292587	0	0.0213925	0.139092	0	0.0195265	0.0541677
mRNA.Achn044271	363	0.470487	0	0	0	0.888529	0	0	0.928562	0.15167	0.000712875	0	2.00599
mRNA.Achn044281	1119	0	0	0.0507942	0	0	0.0564236	0	0	0	0	0	0
mRNA.Achn044351	894	0	0	0.531116	0	0.181403	0	0	0.934233	0	0	0	0
mRNA.Achn044361	1524	1.39155	2.47285	1.14585	1.15609	1.33531	1.19582	0.936079	0.762691	1.04736	1.02971	0.973397	0.947478
mRNA.Achn044371	1239	0	0.235722	0	0	0	0.0992414	0.126381	0.130912	0	0	0	0
mRNA.Achn044411	2511	0.000111695	0.07751	5.00135e-05	0.0232008	0.0516551	0.0217637	0	0.0286608	0	0	0	0
mRNA.Achn044421	294	0	6.56055	14.2113	0	0	12.1655	25.4331	4.50917	15.581	0	14.5243	0
mRNA.Achn044431	1530	0.182234	0.273477	0.276486	0.123283	0.366619	0.460738	0.245199	0.30365	0	0.0759153	0	0
mRNA.Achn044441	834	0	0	0	0	0	0.198037	0	0	0	0	0	0
mRNA.Achn044461	798	5.66703	4.11648	4.89564	1.77592	2.25264	1.61831	0.67473	0.0286153	0.000310257	0.537071	0.686721	1.0502
mRNA.Achn044471	459	0	0.548375	0	2.32311	1.17973	2.52313	0.278911	0	1.00047	0	0	0
mRNA.Achn044481	426	0	0	0	0.00160557	0	0	0	0	0	0	4.53808	0
mRNA.Achn044521	414	0.319908	0.415613	0	0.374679	0.443952	0	0.848162	0.48437	0.497751	0.340958	0	1.14949
mRNA.Achn044531	1611	0	0	0.0871133	0.39755	0	0.411768	0	0.0260239	0	0.000281174	1.28627	0.138432
mRNA.Achn044561	516	5.32302	4.40883	4.88855	2.83946	4.36555	7.11148	8.54975	5.18285	5.50756	5.8816	2.36404	2.95348
mRNA.Achn044581	1515	0.706712	0.719368	0.354147	1.36214	0.95414	1.10342	0.0587396	0.460863	0	0.109294	0	0.216874
mRNA.Achn044621	732	0.000119992	0.0001649	0.994256	0.462699	0.283962	1.98346	0	3.01252	0.209901	0	0	0
mRNA.Achn044631	1662	0.0660392	0	0.0626872	0.0372356	0.0415063	0.0696429	0	0	0	0.0343948	0	0
mRNA.Achn044671	1290	0.224625	0.168159	0.169962	0.556988	0.678325	1.22725	1.56387	0.74706	1.55262	1.54326	0.510526	0.369621
mRNA.Achn044681	435	0.335987	0	0.18652	0.46294	0.000935629	1.04613	0	0.43987	0	0.920037	0.296147	0.965232
mRNA.Achn044731	1506	0.353748	0.375479	0.878136	2.51595	1.47998	2.62714	3.62957	3.12844	2.54895	3.3138	2.62532	2.17563
mRNA.Achn044771	1923	1.49488	1.02875	0.693007	4.0198	3.0089	2.55862	3.61465	3.33999	2.85542	3.70486	3.8741	3.76808
mRNA.Achn044781	1815	4.24917	4.12477	3.79311	6.72007	5.12751	7.17984	4.43886	3.58069	3.62426	2.52971	3.7687	2.24242
mRNA.Achn044801	1434	14.2051	11.4114	15.0808	27.3804	24.4243	31.436	13.501	15.2564	14.1479	16.4135	24.2976	22.3047
mRNA.Achn044831	2994	0.849873	1.03653	0.00634656	0.397339	0.000854951	0.0497947	0.004419	0.0073195	0	1.18513	1.66968	0.715071
mRNA.Achn044841	1680	0.456422	0.204067	0.340458	0.330883	0.0819587	0.550161	0.395684	0.407793	0.442067	0.339602	0.123947	0
mRNA.Achn044851	1092	34.6004	38.7937	51.5603	68.054	57.5864	55.2704	102.752	80.5926	78.4172	60.239	78.8976	50.7689
mRNA.Achn044911	1404	1.18433	1.50408	2.1833	0.282724	0.068754	0.466136	1.11772	0.490106	0.482158	0.228385	0.506886	0.48847
mRNA.Achn044981	1254	0.0930984	0.0580539	0.132015	0	0.0585786	0	0.124529	0	0	0.145355	0	0.109411
mRNA.Achn045031	366	5.95983	3.32384	4.29354	3.78116	1.61857	2.00927	0.469439	8.7453	5.14949	6.52899	5.58097	2.92806
mRNA.Achn045141	528	148.88	129.181	117.292	0.192629	0.218491	0	0	0	0	0	0	0
mRNA.Achn045151	597	0	0	0	0.00583878	0	0	0	0	0	0	0	0
mRNA.Achn045201	435	0.524194	0	0.232598	0.877998	1.34274	1.80673	0	0	0	0	0.310998	0.606593
mRNA.Achn045221	309	0	1.71678	1.29364	1.79718	3.25274	3.57474	4.755	16.8681	1.08128	0.829501	1.74159	0
mRNA.Achn045231	3477	0.417611	0.428555	0.657106	0	0	0.0370558	0	0	0	0	0.0607753	0.0576637
mRNA.Achn045241	666	0.113677	0.139239	0.947856	0.511006	1.15082	1.16951	0.585348	0.154999	1.00987	0.353663	0.140671	0
mRNA.Achn045271	507	0	0	0	0.000552483	0	0	0	0	0	0	0	0
mRNA.Achn045281	357	2.6352	1.91101	1.48394	5.7025	9.95504	0.458694	1.71113	0.973521	0.0832256	3.57337	0.0125679	3.37646
mRNA.Achn045321	315	0.756432	0	0.599739	0.825767	0.992025	0	0	1.83397	1.99909	0	0	0
mRNA.Achn045331	1968	2.51942	2.33483	0.864816	2.29141	2.35704	1.49424	1.99427	0	0.478982	1.21681	4.16745	2.92486
mRNA.Achn045341	990	0.38006	0.235922	0.23831	0	0	0.39706	0	0	0	0	0	0
mRNA.Achn045351	1314	0.274855	0.0514122	0	0.931333	0.930053	0	2.04767	0.00152919	0.0641965	0	2.59037	0.875565
mRNA.Achn045401	885	0.147911	0.27466	0.0693363	0	0.279836	1.46323	1.36318	2.54457	1.43564	0	0.740677	0.520448
mRNA.Achn045411	2451	1.59324	3.65237	4.83576	2.26137	4.04987	2.93315	4.66306	5.97795	3.14929	5.3012	5.06784	5.64338
mRNA.Achn045451	1587	0.126174	0	0.0671897	0	0.0851577	0	0	0	0	0	0	0
mRNA.Achn045461	1821	7.23706	8.62128	6.9895	27.3302	25.3083	27.3347	11.6195	11.839	14.443	7.29266	6.69649	6.97998
mRNA.Achn045471	711	0	0.300198	0.0014627	0.629671	0.368428	0.00011515	0.00027012	0.475272	1.74297	1.35718	3.24216	1.67224
mRNA.Achn045481	891	0	0.891066	0.456775	1.4674	2.87949	4.45046	5.14744	2.32252	2.77011	6.33799	2.95466	2.25281
mRNA.Achn045491	1518	0	0	0.0804814	0	0.000890012	0.000996586	0.000233845	0	0	0	0	0.00639101
mRNA.Achn045571	504	0.617279	2.65851	10.4183	6.77515	0.00115771	6.85076	8.5121	2.47878	3.42745	6.54342	3.31033	1.81851
mRNA.Achn045591	1065	0	0	0	0.0967	0	0	0	0	0	0	0	0
mRNA.Achn045631	324	69.0779	73.8999	91.622	92.7444	86.8575	103.487	109.343	121.875	96.9961	82.9554	88.8672	64.5658
mRNA.Achn045661	699	11.9479	10.9038	9.57434	19.0454	18.4644	27.4407	57.2882	48.3223	42.8142	58.9023	53.8561	43.6013
mRNA.Achn045671	804	0	0	0	0.0962743	0	0	0	0	0	0	0	0
mRNA.Achn045681	282	9.54641	8.38394	4.58913	16.2806	5.60365	10.9595	16.732	4.48407	7.64595	13.903	9.29852	1.76146
mRNA.Achn045701	876	0.603765	0.000199582	0.088788	0.000442584	0.908412	0.0159272	1.04624	0	0.685167	0.232762	0.62072	0.499067
mRNA.Achn045711	630	0.249371	0.609107	0.805974	0.56023	0.631708	0.383551	0	0	0.184179	0.516904	0.153802	0.291413
mRNA.Achn045741	1029	1.26538	2.22385	1.49967	2.72001	3.62073	0	0.965964	2.55503	0.00142913	0.0550311	4.08254	3.25108
mRNA.Achn045751	837	7.12794	8.9085	7.86959	8.38245	5.65971	7.49185	8.8264	4.95294	8.1216	5.40859	5.70474	4.22522
mRNA.Achn045761	924	1.57473	2.26883	0.000725169	0.442665	0.117439	0.103545	0.473961	0.335164	1.23896	0.837616	0.814711	1.60189
mRNA.Achn045771	1215	10.4562	13.4724	17.1072	27.0904	26.1552	23.3467	39.8003	35.9838	28.9707	36.5231	28.7822	28.6293
mRNA.Achn045781	1848	0	1.20521	0.207369	1.32546	0	0	0	0	0.383282	0.614843	0	0
mRNA.Achn045791	1842	0	0	0	0.246677	0.147073	0.00128852	1.3123e-05	0	0	9.0188e-05	0.0370856	0
mRNA.Achn045811	966	62.255	52.4885	69.9831	66.8262	68.0053	58.0222	79.1961	84.5983	70.2591	80.9329	87.9843	88.935
mRNA.Achn045831	678	4.52047	0.458933	5.27059	5.44327	6.0074	3.56297	3.68034	6.22728	9.07219	4.66745	3.97613	4.56668
mRNA.Achn045871	1047	0.235063	0	0.0553485	0	0.148054	0	0	0	0	0	0	0
mRNA.Achn045881	1932	0	0.000167681	0.286343	0.0806869	0	0.000177418	0	0	0	0	0.12916	0
mRNA.Achn045891	1065	5.35053	4.02339	4.11077	5.5812	7.94171	5.58463	8.52279	6.50429	6.54646	9.11833	6.70813	7.39049
mRNA.Achn045941	954	4.4139	4.75942	5.70183	5.80208	7.42119	9.82838	8.41119	11.8275	8.11419	7.91213	7.3383	8.08225
mRNA.Achn045951	2262	0.00180452	0.00710842	0.370764	1.00651	0.000365105	0.946086	0.000789229	1.3082	0	0.590105	3.63874	0
mRNA.Achn045961	582	0	0	0.262979	0.321394	0.363241	1.31392	0.543932	0.193881	0.631976	0.444707	0.175666	0
mRNA.Achn045971	927	10.6442	14.6469	14.8782	24.0416	12.7123	18.5363	27.1261	20.9582	26.0833	23.325	24.6578	26.9832
mRNA.Achn046011	456	3.17729	1.95271	1.53784	0	2.45076	3.52753	1.84995	3.83689	2.54864	4.77957	0	1.78218
mRNA.Achn046021	1233	0.0615755	0.380591	0.0746803	0.215813	0.00083355	0	0.675587	0.539829	0	0	0.325991	0.116466
mRNA.Achn046081	1926	0.72261	0.801292	1.37405	0.407527	0.349208	0.410997	0.638961	0.541395	0.335336	0.318544	0.317446	0.784969
mRNA.Achn046091	885	0.0739488	0	0.0693287	7.20376e-06	0	0.308039	0.0973604	0	0	0	0	0
mRNA.Achn046101	1968	1.58567	1.02836	1.12602	0.679914	1.65574	0.000103076	1.53916	1.02688	0.0597387	2.39193	2.03722	0.502342
mRNA.Achn046121	1596	0	0	0	0.0390699	0.0435599	0.036521	0.0466695	0	0.0521796	0.180443	0.131649	0.0815101
mRNA.Achn046131	834	9.82349	9.21292	8.56102	10.1279	12.9647	7.63682	9.32336	10.3614	10.0603	10.8395	8.25711	10.4429
mRNA.Achn046141	843	0.20195	0	0	0.301748	0.45027	0	0	0	0	0.137965	0	0.343512
mRNA.Achn046221	1230	0.569635	0.700068	0.214317	0	1.43978	1.18593	0.503159	0.810657	0.0962131	0.444328	3.65123e-05	1.2532
mRNA.Achn046231	1686	0	0	0	0	0	0.126589	0	0	0	0.073526	0	0
mRNA.Achn046271	378	0	0	0	0	0	0.530334	9.26327	0	10.6257	0	6.32954	0
mRNA.Achn046291	2184	0.0722076	0.211413	0.16037	0.135764	0.120932	0.0509067	0	0	0	0.025084	0	0.0283328
mRNA.Achn046301	1668	2.28967e-06	0.370281	2.31908e-06	0.0369327	0.0411846	1.10466e-05	0.132849	0.319702	0.0493873	0	0	7.99634e-07
mRNA.Achn046311	948	44.5251	42.7875	49.7158	56.8294	48.5859	49.0294	50.5635	50.9439	46.8534	45.8716	56.809	56.2607
mRNA.Achn046321	525	1.39012	1.67588	1.10711	0.389557	0.662948	0.526724	0.865625	0.467306	0.762081	0.35922	0.21134	0.404686
mRNA.Achn046341	870	0	0	0.143689	0.00243449	0	0	0.000366153	0	0	1.38737	0.000320315	0.0462754
mRNA.Achn046351	504	7.69046	7.94413	4.5601	3.97853	7.22355	4.70143	5.80546	7.83034	6.64234	7.2827	4.39134	4.00555
mRNA.Achn046361	1380	0	0	0	0.136138	0	0	0	0	0	0	0	0
mRNA.Achn046371	1926	0.214166	0	0.000187596	0	0	0.119917	0	0	0	0	0	0.138278
mRNA.Achn046381	1956	0	0	0	0.298183	0.000748526	0	0.522541	0.267296	0.360785	0	0	0
mRNA.Achn046391	330	0	3.41554	0.00086471	1.07034	0	0.855517	1.52657	0	0	2.41284	0	0.417656
mRNA.Achn046411	396	0	0.388199	0	0	0	0.323829	0	0	0	0	0	0
mRNA.Achn046431	309	0	0	0	0	1.08009	3.21945	0.941092	0	0	0	0	0.00165422
mRNA.Achn046451	735	5.11807	3.29365	3.39084	7.953	5.53461	6.49638	8.02735	9.45085	10.3611	9.1482	6.23729	7.65619
mRNA.Achn046501	2283	0	0	0.262431	0.0981595	0.152769	0	0.465893	0.131348	0	0	0.123663	0.0706802
mRNA.Achn046531	1224	1.76621	3.46594	1.75393	1.12845	0.122534	0.0939605	0	0.376101	0.659505	0	1.27953	0
mRNA.Achn046581	1191	5.94438	0.115149	0.976046	1.93423	3.07811	2.47807	3.26682	3.04346	1.21176	2.08309	2.8666	3.37156
mRNA.Achn046591	762	0	0	0	0	0	0.190577	0	0	0	0	0	0
mRNA.Achn046611	4071	0.120107	0.168586	0.0714876	0.0518679	0	0.0235305	0.0633419	0.0630365	0.0329891	0	0.12484	0.0264548
mRNA.Achn046621	1128	0.169095	0.0713975	0.21022	0.0619084	0	0	0.224683	0	0.0858024	0.174571	0.142014	0
mRNA.Achn046651	906	0	0	0	0	0.127567	0	0.0708487	0	0	0	0	0
mRNA.Achn046681	342	4.31097	0.745033	2.62452	0	0	2.94134	0.306697	1.47638	1.49506	5.40937	2.47803	0.825571
mRNA.Achn046701	1350	0.297192	0.318047	0.44204	0.143573	0.106819	0.178568	0.398475	0.176604	0.574463	0.574617	0.214587	0.29946
mRNA.Achn046711	462	0	0	0.611516	0.254367	0	0	0.825892	0	0	0.468852	0	0
mRNA.Achn046731	1326	29.5124	28.8888	26.6639	28.7122	29.2985	24.329	30.3659	37.5135	31.4736	31.6509	35.5271	33.9747
mRNA.Achn046741	636	0.24541	0	0	1.44845	1.71449	3.87988	2.83664	5.96896	3.39563	0.349526	0.966063	0.370823
mRNA.Achn046771	639	5.23475	6.10054	3.71302	3.4191	5.70378	7.74624	9.5166	7.45556	7.01758	9.08581	4.35856	2.56127
mRNA.Achn046781	450	0	0	0	0	0	0.23937	0	0	0	0	0	0
mRNA.Achn046821	1395	0.000925855	0.000926473	0.0386177	2.48218	2.66699	1.5872	4.59691	4.69452	3.9861	7.51461	8.55709	9.77978
mRNA.Achn046871	3804	4.11184	3.45516	1.79206	3.11369	4.74581	1.83922	3.27829	2.47336	4.02828	4.02352	4.68874	4.42904
mRNA.Achn046891	711	1.15071	1.84796	0.857946	2.67891	0.00181058	1.55892	2.78539	2.48523	2.18602	5.69268	1.93607	2.20031
mRNA.Achn046901	1650	8.81426	7.76961	8.78455	7.99835	8.95431	10.8801	11.1477	10.4021	13.1484	12.6261	8.88889	10.8312
mRNA.Achn046921	2142	0	0	0.0473035	0.0214435	0	0.144687	0.176621	0	0.0653003	0	0	0.00183353
mRNA.Achn046941	1200	0.541402	0.36803	0.325434	0.221857	0.681463	0.36151	0.52586	0.272541	0.295551	0.256113	0.310336	0.231325
mRNA.Achn046971	1608	0	0	0.000351342	0.000127306	0.000290724	0	0	0	0.000228495	0	0	0
mRNA.Achn047111	738	0	0	0	0.543287	0.244179	0.599492	0	0.264528	0	0.100289	0	0.113134
mRNA.Achn047131	405	0.653046	0.979611	0.026084	0.586636	0	1.38229	0	0	0.126033	0	0.94868	0.150411
mRNA.Achn047181	249	5.88509	2.42798	0	6.01398	3.82591	0	12.5324	3.0641	16.5387	11.1794	7.81772	24.2493
mRNA.Achn047271	504	0	0	0	0	0	0.189738	0	0	0	0.389595	0.228429	0
mRNA.Achn047281	1041	0	0	1.33224e-05	0.155797	0	0	0	0	0	3.66756e-05	0	0
mRNA.Achn047311	1632	0.973992	0.20172	0.0664181	2.49016	0.000692505	1.42667	2.39209	1.95325	0	1.18953	0.850508	1.3237
mRNA.Achn047341	510	0	0.221363	0.835379	0	0	0.185464	0.228021	0	0.268576	0	0	0
mRNA.Achn047351	1491	0.188	0.0470068	0	0.0423924	0.141845	0.0791908	0.0505572	0.052195	0	0	0	0.0442169
mRNA.Achn047381	1395	0.413433	0.491736	0	0.035524	0.36353	0.132278	0.113132	0	0.00683448	0	0.147623	0
mRNA.Achn047421	585	0	0.146173	0.320295	0	0.218438	0.000592245	0	0.00124593	0	0	0	0
mRNA.Achn047461	2634	0.000662608	1.377	4.01302	1.82878	0.000347839	0.000530461	0.361094	0	0.00465131	0.381872	0.895972	0.00354732
mRNA.Achn047581	867	78.8531	70.675	86.9391	97.6775	87.8604	84.2226	90.6485	104.563	86.8232	74.065	70.5327	62.9561
mRNA.Achn047631	942	3.05666	0	1.49076	0.0907052	0	0.00128434	1.67275	0	0.00669766	0	0	0
mRNA.Achn047661	858	13.3085	15.1066	12.5155	14.8742	13.5037	11.1838	11.6876	15.7561	14.4436	20.4464	33.2893	23.2805
mRNA.Achn047671	672	0	0	0.0182101	0.0229281	0	0	0.678314	0	0	0	0	0
mRNA.Achn047681	819	0.00062787	1.47383	1.45651	1.61206	0.781734	0	0.529277	1.37052	0.516803	0.528939	0.015083	0
mRNA.Achn047751	1944	4.79301	6.62577	5.74667	1.46714	1.71945	1.56097	1.94299	1.4592	1.24366	0.510726	0.353599	0.321265
mRNA.Achn047761	816	0.0831519	0	0.0777151	0.187036	0.209809	0.0863009	0.761922	0	0.743173	0	0.10376	0.194824
mRNA.Achn047771	2199	6.85595e-05	0	0	0	0	0.101027	0	2.00165e-06	0	0.0248863	0	1.91872e-06
mRNA.Achn047831	1032	0	0	0	0	0	0.0648276	0	0	0	0	0	0
mRNA.Achn047841	702	3.55146	4.2325	3.49342	0.587167	1.18872	2.04752	0.540653	0.428196	0.929766	0.108379	0	0.122243
mRNA.Achn047851	1080	0	0	0	0	0	0.839388	0.761904	0.371953	0.622835	0.619108	2.50523	0
mRNA.Achn047871	1332	0	0	0	0.492141	0	0	0	0	0	0	0	0
mRNA.Achn047991	321	10.3391	7.66414	9.34574	4.73568	0	5.74247	0	0	0.120383	6.90523	4.76545	11.6176
mRNA.Achn048031	831	3.82363	4.13423	5.53395	0	8.28468	0.000501787	9.16421	0.0293354	12.2616	1.72227	5.07155	6.84684
mRNA.Achn048051	867	0.14954	0.2945	0.600241	0.228345	0.192108	0	0.176886	0.209477	0.325164	0.0791242	0	0
mRNA.Achn048071	1146	0	0	0.0985494	0.0588305	0	0	0.139222	0	0	0.0543308	0	0.122671
mRNA.Achn048081	1326	0.217052	0.216741	0.12323	0.244656	0.382301	0.410687	0.29086	0.481421	0.522003	0.135577	0.274186	0.153085
mRNA.Achn048091	3225	0.784684	0.671146	0.23217	0.329951	0	0	0	0	1.02708	0.532127	0.448372	0
mRNA.Achn048121	618	1.18195	0	0.461904	2.96593	0.0266052	0.00137005	1.21926	2.57306	0.0530318	0	0	0
mRNA.Achn048181	273	1.59662	0	0	0	0	1.24291	1.313	3.57701	3.88374	0	1.54326	0
mRNA.Achn048201	669	298.141	256.182	290.193	418.642	386.108	394.828	383.251	423.371	375.834	466.022	416.518	414.168
mRNA.Achn048231	1497	0.4479	0	0.765201	0.492608	0.697199	0.478514	1.46775	0.000953715	0.614597	0.651892	1.5882	0.370098
mRNA.Achn048301	2838	1.53157	1.09945	1.37562	2.67791	1.9812	1.23554	0.961346	1.72176	2.21523	0.871239	1.91932	2.36247
mRNA.Achn048311	1551	0.000414996	0.79762	1.72813	1.60155	0.364226	0.000412279	5.28569e-05	1.39406	0	0.00252397	0.00280887	0
mRNA.Achn048321	840	7.38673	11.9086	4.19108	5.61451	7.77486	10.3242	5.51409	3.68654	3.84859	5.04005	5.28715	4.78415
mRNA.Achn048331	348	23.8352	15.1963	16.9114	24.6356	19.1259	26.7092	19.4433	14.0288	27.1227	15.4711	13.0316	10.3907
mRNA.Achn048341	1668	1.13357	1.08124	1.53262	0.860749	1.17913	1.54136	1.98469	0.97096	1.61117	1.45378	0.791543	0.658345
mRNA.Achn048351	1974	8.11331e-06	0.13539	0.0512879	9.7805e-05	0.237507	0.256787	0.219207	8.35663e-06	0.20366	0.1688	0.034197	0.0316894
mRNA.Achn048361	1893	1.69626	2.4876	2.2359	0.985997	1.95278	2.74116	5.01618	2.65482	4.61752	1.78388	1.56513	1.07864
mRNA.Achn048401	804	4.25779	1.49792	2.83233	4.89857	3.2496	2.88157	3.65251	4.21636	4.17588	5.37263	5.48609	6.29143
mRNA.Achn048431	1113	14.7138	13.2535	15.0228	16.0879	15.9139	17.1005	16.3386	18.0056	20.3338	17.7422	15.4549	17.1828
mRNA.Achn048441	1170	0.101676	0.0633289	0.143992	0	0	0.159952	0	0	0	0	0.192236	0
mRNA.Achn048521	783	1.85495	1.7172	2.20025	0	1.36488	3.67343	1.3861	0.848114	1.87877	0.933079	0.880941	1.03494
mRNA.Achn048541	1560	3.546	3.12836	4.63807	1.05475	1.89639	1.38431	0.670085	2.07756	2.83381	2.82003	1.72508	1.67606
mRNA.Achn048681	2853	0.657144	0.418466	0.737658	0.109408	0.112133	0.0189177	3.85901e-06	0.0996564	0.0809996	0.0372367	0.113679	0.126211
mRNA.Achn048691	1503	0.000411648	0	0	0.503735	1.43113e-05	0	0	0	0	0.0111486	0.660309	2.30747e-05
mRNA.Achn048731	2139	0.000434137	0.000134165	0	0.575436	1.05023	0.358004	0.00256909	0.69566	2.47349	0.463437	0.00072998	1.86455
mRNA.Achn048771	1068	3.20553	3.13204	2.85871	3.35315	4.10959	2.57633	5.25042	4.03368	2.23038	4.34688	3.60071	3.8315
mRNA.Achn048781	2838	0.197641	0.338744	0.137072	0.0608233	0.0451144	0.0380735	0.0244397	0.0501172	0	0	0	0
mRNA.Achn048791	549	0	1.45535	0.289756	0	0.535586	0.760135	0	2.12274	1.81061	0	0	0.640956
mRNA.Achn048861	1497	0	0	0	0	0.223685	0	0	0	0	0	0.0876351	0
mRNA.Achn048881	1374	8.2623	4.51279	3.45492	1.78295	10.2154	2.20336	11.024	5.15947	7.27496	6.02531	4.32482	6.18799
mRNA.Achn048931	930	0	4.94347e-05	0.323242	0	0	0.071165	0.0901883	0	0	0.0710292	0	0
mRNA.Achn048951	1005	0	0	0	0.0699095	0	0	0	0.0856665	0	0	0	0
mRNA.Achn048961	1254	0	0	0	0	0.117157	0.048884	0.186793	0.257924	0.209763	0	0	0
mRNA.Achn049021	10068	7.01563	7.38122	8.04189	9.67231	10.2725	8.44009	10.8108	11.1492	10.2661	11.0562	9.65948	9.51217
mRNA.Achn049081	291	0	0	0	1.1962	0	0	0	0	0	0	0	0
mRNA.Achn049121	681	0	0	0.101917	0.247481	0	0.226042	0	0.449196	0.325304	0.22746	0.408647	0.129645
mRNA.Achn049131	1644	0	0	0.0849792	0.00218697	0	0	0	0	0	0	0.423343	0.000380022
mRNA.Achn049161	957	5.60393	6.5282	6.15831	2.29797	2.94834	2.03045	4.67257	3.37234	7.70443	3.78717	4.60318	2.58502
mRNA.Achn049181	1533	0.0829844	0	0	0.0973417	0.113557	6.43163e-05	0	0	0	0.000139509	0	0
mRNA.Achn049191	951	0	0	0	0.0753434	0	0	0	0	0	0	0	0
mRNA.Achn049201	474	8.72354	4.06642	5.2465	32.1212	43.7533	53.1714	22.2911	10.9915	30.1893	23.9961	6.73226	12.9908
mRNA.Achn049221	2001	7.00179	8.04665	7.65615	5.84305	6.82094	3.80966	2.24111	1.09015	1.39885	0.194566	0.947183	1.02004
mRNA.Achn049231	834	2.97874	1.89027	1.35593	6.88574	4.87662	6.6096	5.80792	5.75266	6.60258	5.353	5.53258	5.37967
mRNA.Achn049251	477	0	0	0	1.65975	2.16227	9.31437	4.13676	0.847317	2.76557	0.218552	2.0394	0.492097
mRNA.Achn049261	462	0.000900732	0.270395	0	0.379748	0	2.39199e-05	0	0.302149	2.05211e-05	0	0	0
mRNA.Achn049291	2433	0	0	0	0.00243	0	0	0	0	0	0.36186	0	0
mRNA.Achn049311	1458	0	0	0	0	0	0.0813444	0	0	0	0	0	0
mRNA.Achn049331	1164	0	0	0.00712504	0.00365761	0	0	0.00688915	0	0.0135508	0	0	0.00215033
mRNA.Achn049341	1653	0	0	0	0.0374755	0	0.140175	0	0.138542	0	0	0	0
mRNA.Achn049351	2007	0.225433	0.204778	0.781362	0.114428	0	0.169584	0.166006	0.279794	0.692555	0.562583	0.658725	0.000208557
mRNA.Achn049361	999	3.58977	3.71334	5.44154	0.000185694	0.00785058	0.00477653	0.00480377	0	1.11145	1.42423	3.5131	3.71976
mRNA.Achn049401	2649	4.2257	3.77845	4.6218	0.533549	0.727256	1.12864	1.64219	0.852928	1.54688	1.21225	0.73176	0.49233
mRNA.Achn049421	324	0.355023	0.609283	0	0	0.318806	0.0120551	0	0	0	0.0214236	0	1.29302
mRNA.Achn049431	1341	17.7779	14.3621	15.2348	12.5784	11.8031	11.6909	5.46871	8.50271	4.24981	7.61918	6.26575	6.28572
mRNA.Achn049471	1086	2.75813	2.419	5.68219	3.38866	0.000544409	1.98368	1.56501	2.85205	0.738915	3.60216	3.06259	0.93228
mRNA.Achn049521	342	0	0	0	0.151884	0	0	1.41599	0	0	0.0114144	0.00715431	0
mRNA.Achn049551	666	2.7719	5.39994	6.2569	3.12838	2.44354	1.98592	1.58479	0.482556	0.837468	0.425978	0	1.44705
mRNA.Achn049561	1155	13.171	10.9784	13.7549	8.72595	6.33111	4.99697	4.97056	3.63405	2.96721	1.5654	3.90708	2.93947
mRNA.Achn049601	795	1.43957	1.73196	0.675552	2.32225	3.07222	2.11928	3.25804	2.41978	2.21347	4.26224	4.10706	4.11592
mRNA.Achn049661	333	1.19802	0	1.95802	0	0.781923	0	0	0.742233	0	0.606791	0.656802	0.678001
mRNA.Achn049711	1692	0.478784	0.7063	0.347009	0.319948	0.812709	0.127648	0.426043	0.684682	0.124868	0.0535399	0.544428	0.773082
mRNA.Achn049761	780	0.355355	0.328619	0.414592	0.299831	0	0.0920904	0	0	0	0	0	0
mRNA.Achn049781	2499	0	0	0	0.000366422	1.0543	0	0	0.000893726	0.000286195	0	0	1.44911
mRNA.Achn049791	336	10.6408	12.7185	7.32707	12.2779	0	9.61998	11.8234	14.9138	3.43125	6.02848	10.4218	3.48893
mRNA.Achn049811	630	0	0	0.575696	0	0	0.12785	0	0.169574	0	0.129226	0	0
mRNA.Achn049821	2532	0.000392803	0.0614256	1.72669	2.08818	1.16628	1.28707	2.72159	1.00989	1.68617	2.04588	2.0009	1.1236
mRNA.Achn049831	1683	0	0	0	0	0	0.058433	0	0	0	0	0	0
mRNA.Achn049951	537	0	1.49195	0.144332	0.354341	0	0.657663	0.252264	0	0	0	0	0.176628
mRNA.Achn049991	621	0	0.503385	0	0.143514	0.161887	0	0	0	0.188624	0	0	0
mRNA.Achn050001	1185	1.31796	0	0	0	0.971821	0.0515441	0.000400074	0	0.0637922	0.000795593	1.89325	0
mRNA.Achn050051	819	4.29832	2.34808	2.62802	25.3006	28.0655	34.7682	35.086	25.2036	34.7428	22.8409	6.60595	8.62319
mRNA.Achn050061	627	0	0	0.137634	0.639359	0	0	0	0.170911	0.546519	0	0.892061	0
mRNA.Achn050091	762	1.93228	2.04043	2.65979	3.20853	3.02194	3.81155	1.55876	1.89148	1.09494	1.6241	2.97917	2.58672
mRNA.Achn050181	1239	2.64663	2.29829	2.18875	5.37957	4.46085	6.79803	2.84357	1.89823	3.19408	1.42654	0.775237	0.944169
mRNA.Achn050221	567	0.150128	0	0	0	0	0.152765	0	0	0	0	0	0
mRNA.Achn050241	1629	0	0	0.0320904	0	0	0.0713019	0.0455682	0	0	0	0	0
mRNA.Achn050251	627	0.00200152	0	1.07844	0.229819	2.00149	2.44907	4.22169	0.525217	1.46787	0.000231327	0.790284	0.00247248
mRNA.Achn050291	2217	0	0	0	0.180922	0	0.000174387	0	0.104574	0	0	0	0.201641
mRNA.Achn050301	2343	3.66852	3.51697	3.45146	4.59033	3.93714	5.10504	1.68932	2.23034	2.2494	1.22818	1.75232	2.04168
mRNA.Achn050311	1443	6.76833	8.11591	8.30335	4.19017	2.41097	7.00062	5.04563	3.63743	6.00384	3.5443	5.7402	4.41631
mRNA.Achn050321	2178	3.46992	3.10024	4.93242	6.32958	5.43742	5.57596	4.61201	4.41944	4.513	3.40953	3.36122	4.27028
mRNA.Achn050331	972	0	9.88723e-05	0.000323228	0.0730729	0.2455	0.135567	0	0	0.0970962	0	0	0
mRNA.Achn050341	1161	2.63908	3.23101	4.03334	4.43964	3.41788	4.9556	5.3298	4.61672	6.07098	5.73271	5.52278	6.26654
mRNA.Achn050361	489	2.18161	1.58212	0	0	0	1.23811	0	0	0	0.328786	0	0.28252
mRNA.Achn050381	453	0	0	0	0.0191321	0	0	2.30001	2.90276	0	1.4776	0.676432	0
mRNA.Achn050391	1950	4.32512	4.98688	2.10272	1.10596	0.014705	0.568029	1.84074	1.27557	4.11788	2.22131	3.17941	2.4635
mRNA.Achn050421	297	5.56642	6.56714	1.35474	1.75078	5.28917	5.71432	4.81212	3.67187	3.59434	0	2.4075	0
mRNA.Achn050431	1899	0	0	0	0.0730304	0	0	0	0	0	0	0	0.0778541
mRNA.Achn050441	1476	6.89796	8.74899	8.8975	10.1318	11.1974	7.27098	10.5638	10.739	6.79548	7.67077	9.11879	9.74006
mRNA.Achn050461	570	5.79866	7.03698	5.5895	8.00848	7.54789	8.32482	9.94915	8.04348	6.77389	7.23308	8.01413	8.67248
mRNA.Achn050481	1065	0	0.0714533	0.0541355	0	0.0723757	0	0	0	0	0	0	0
mRNA.Achn050501	1398	0.223116	1.20574	3.26427	1.60911	0.951959	1.59832	0.271135	1.98312	2.11627	2.81036	1.75633	0.227587
mRNA.Achn050571	3912	0.12221	2.17491	2.17188	0.681689	1.33255	0.000670093	0.00206421	0	0.0456882	0	0.285926	0.300433
mRNA.Achn050591	552	3.31368	6.11303	6.34903	4.77895	4.60943	11.2139	7.33453	3.62032	5.78641	3.75462	3.66311	2.20749
mRNA.Achn050621	1191	0	0	0	0	0	1.01334	0	0	0	0	0.521582	0
mRNA.Achn050631	438	34.1507	14.9156	38.7055	48.6385	43.5207	30.8507	37.9103	58.6273	39.2979	39.0103	32.541	43.3301
mRNA.Achn050641	282	0	0.146626	0	0	0	1.36764	5.5645	1.78475	2.04029	1.31714	4.83107	7.14329
mRNA.Achn050661	1413	0.0930448	0	0	0	0	0.0473238	0	0	0.069174	0.141567	0.114729	0.263026
mRNA.Achn050691	1065	0.402182	0.142887	0.162405	0.0647228	0	0	0.0763666	0	0	0	0.0722774	0.202405
mRNA.Achn050731	1956	0.590694	0.647831	0.35054	0.000339993	0.405824	2.31436e-05	0.873241	1.06867	1.56612	0.548539	0.901941	0.601368
mRNA.Achn050751	1992	5.48012	1.84009	4.67576	9.91627	9.67926	13.266	7.1753	11.7426	6.58134	6.33698	8.09674	7.22869
mRNA.Achn050761	612	0.13103	0	0	1.47145	0.332101	0.536396	0.167052	0.711758	0.77316	0.814527	0.483997	0.612203
mRNA.Achn050781	1470	0.153006	0	0	0	0.144311	0.161094	0	0	0	0	0	0
mRNA.Achn050811	915	0	0	0	0.000438095	0	0	0	0	0	0	0.000737568	0
mRNA.Achn050821	942	0.203371	0.588424	0.509394	2.44263	1.62372	1.69742	1.34353	1.30807	0.506808	1.26861	0.765182	0.875002
mRNA.Achn050831	1011	0.000559144	0	0.000969838	2.76024	4.60921	0.0233653	0.127757	3.29492	3.35989	1.81591	1.33732	2.15698
mRNA.Achn050841	1311	5.80101	3.79818	2.49396	9.64589	7.57325	6.3442	8.61341	7.79169	4.95652	6.50296	8.07358	7.24868
mRNA.Achn050861	1305	9.29291	7.88042	8.80656	10.8796	9.63505	10.2242	8.95586	7.69947	9.71599	9.01165	10.2414	8.04591
mRNA.Achn050881	1167	0.0510057	0	0.0481527	0	0.0642104	0.10698	0.0680489	0.141159	0.0765413	0.159232	0.128574	0.119847
mRNA.Achn050941	786	9.626	6.81811	9.23107	3.08715	3.99083	3.51461	4.95404	5.07186	5.085	3.11164	4.94309	3.83484
mRNA.Achn050961	2454	3.08009	2.68506	2.60277	2.0551	1.11459	1.95065	3.52262	3.1562	3.1307	3.39934	2.61277	3.13965
mRNA.Achn050971	1593	2.05264	4.13317	2.25414	3.63976	2.32687	2.11117	2.11717	1.60438	1.68512	2.88978	1.99222	1.87127
mRNA.Achn051001	1203	0.415084	0.460504	0.506252	2.35632	2.92418	7.21397	3.90633	2.22804	3.58695	5.37514	0.847467	1.7727
mRNA.Achn051011	792	5.38417	5.99953	5.27168	13.1902	12.7192	37.0208	7.15035	10.9623	9.44018	5.77222	5.74026	4.78273
mRNA.Achn051041	1698	1.16995e-05	0.120923	0.0916915	0.184383	0.184925	0.503619	0.256826	0.0983515	0.174447	0.167682	0	0
mRNA.Achn051081	642	25.409	19.2303	21.851	11.0987	7.01967	7.98025	13.807	12.6856	11.6106	9.57082	13.0073	13.8927
mRNA.Achn051091	546	100.691	101.233	90.7104	0.267188	0.204644	21.8819	0	3.13755	1.05655	0.333236	13.3824	8.08896
mRNA.Achn051161	3681	0	0	0	0	0	0.00254314	0.00777302	0	0	0	0.00936844	0
mRNA.Achn051191	477	0.245112	0.108303	0	0.00319134	0	0	0	0	0	0	0.000797877	0
mRNA.Achn051211	1122	7.45294	7.3467	6.80423	6.21933	6.47987	4.24699	5.43664	6.42637	5.40958	4.23965	5.31627	7.02899
mRNA.Achn051231	699	0.747373	2.22698	0.293301	0.698127	0.680632	0.364515	0.361548	0.520517	0.439831	1.67116	1.37069	1.30063
mRNA.Achn051271	1011	0.23471	0.182154	0.260087	0.34197	1.4579	0.225022	0.552437	0.271642	0.527152	0.950658	0.289222	0
mRNA.Achn051291	609	0	0	1.9232	3.93737	0	0	1.15415	2.10427	3.56161	0.0106884	0	0.325416
mRNA.Achn051321	573	7.50736	6.21648	3.83343	10.4446	12.2165	7.43019	16.2469	15.6853	11.1164	15.484	17.0652	16.7827
mRNA.Achn051331	765	0	0	0	0	0	0.189481	0	0	0	0	0	0
mRNA.Achn051381	963	0	0.433323	0	0.0740548	0	0	0	0	0	0	0	0
mRNA.Achn051411	666	0.113677	0.139239	0.210635	0	0	0.350853	0.146337	0	0.504934	0	0	0
mRNA.Achn051431	1575	0.633623	1.01285	0.500895	0.0793842	0.22129	0.037097	0.142195	0.244467	0.0530055	0.109989	0.222878	0.165614
mRNA.Achn051451	195	11848.7	12270	10166.3	63871.1	68878.7	76705.8	85040.6	78612.4	79992.4	70253.4	63734.2	68961
mRNA.Achn051461	2127	4.47885	4.57721	4.23923	3.91683	4.17704	3.68056	2.84317	2.98109	2.66306	3.14702	3.00762	4.00078
mRNA.Achn051491	858	0.319438	1.27765	7.54664	0.81334	2.19358	2.32361	0.0508639	0.0218896	3.36649	5.19523	0.00766572	18.3209
mRNA.Achn051581	405	0	1.09943	0.275726	1.75604	0.810798	2.44716	1.82551	0.410966	1.79109	0.970453	0	0
mRNA.Achn051681	564	9.77234	10.4499	10.6578	14.5733	8.84111	12.7787	9.77138	10.4727	12.7904	11.5858	12.6602	13.458
mRNA.Achn051701	819	8.35912	5.62786	7.77591	5.28313	8.56713	3.29797	10.8473	11.5552	13.8236	11.8626	18.5164	10.0076
mRNA.Achn051711	1065	0	0.300456	0	0	0.340868	0.098551	0	0	0.111314	0	0	0
mRNA.Achn051721	1314	2.73873	2.99208	5.43351	6.50016	2.19691	8.65881	9.36418	7.20489	2.08854	2.90842	7.03872	2.61946
mRNA.Achn051751	1005	5.06815	5.80746	7.14054	2.17161	1.89975	0.407759	0.395084	2.32057	3.0657	2.80505	0.584416	3.40001
mRNA.Achn051781	1104	0	0	0.000726729	0	0	0.0574054	0	0	0	0	0	0
mRNA.Achn051791	1584	0.699247	0.262072	0.663361	0	0.219769	0.257576	0.493234	0.0735747	0.67009	1.54989e-05	0.0885524	1.13737e-06
mRNA.Achn051931	1170	2.69441	2.72314	2.44783	1.20299	0.767979	0.959706	0.746147	0.562801	1.14438	0.423226	0.576709	0.656998
mRNA.Achn051951	663	0	0	0	0.362595	0.765761	0	0.64142	2.07882	0.0387078	0	0	0
mRNA.Achn051971	1437	0	0	0	0.28324	0	0	0	0	0	0	0	0
mRNA.Achn052001	1881	1.11465	1.9738	1.7559	8.46946	9.09468	3.35307	6.51478	7.30791	7.22752	4.21398	6.22676	6.17252
mRNA.Achn052011	1485	10.9816	10.2632	10.6518	8.88738	10.1483	7.28745	8.82278	11.5053	9.65246	12.8124	15.661	14.0475
mRNA.Achn052031	1419	0	0	0	0.0450175	0.200897	0.126063	0	0	0	0	0.0504956	0
mRNA.Achn052041	2394	0	0	0	0	0.296881	0	0	0	0	0	0	0
mRNA.Achn052091	531	0.849713	0.410166	1.08397	0.381051	0.864218	0.687631	1.06042	0.228714	0.745917	0	0	0.395894
mRNA.Achn052111	621	1.63829	0	0	0	0.353644	0.187816	3.93337	0.0676846	0.429733	3.20965	0	0.5412
mRNA.Achn052131	576	4.98914	5.39262	4.37155	6.38746	6.97771	4.24405	8.12104	8.53021	4.62755	8.71669	4.74714	6.38114
mRNA.Achn052141	1470	0.278512	0.0944355	0.247375	1.41651	0.398511	2.70371	1.86709	0.175387	1.59369	0.959865	0.200255	0.226703
mRNA.Achn052161	420	0	0	0	0	0.6717	0	0	0	0	0	0	0
mRNA.Achn052231	1491	2.31661	4.48803	8.73389	1.77953	1.69031	3.72068	1.70606	1.60865	0	0.406839	1.2637	0
mRNA.Achn052241	1626	3.92508e-05	0.00176132	0	0	0.239629	0.0656257	1.7902e-05	0.0472021	0.00463279	0	0.121051	5.62811e-06
mRNA.Achn052271	429	0	0.54074	0.532449	0	0.000142827	0.000379032	0	0	0.000165573	0	0.0675997	0
mRNA.Achn052341	345	0	0.816888	0.00268162	0	0	0.781646	0	0	0	0	0	0
mRNA.Achn052351	846	107.546	97.9077	103.346	115.407	124.151	119.111	111.421	122.161	114.97	105.911	116.107	119.502
mRNA.Achn052361	1890	0	0	0	0	0.0356931	0.0599978	0.0768026	0	0.128508	0.118386	0.10813	0
mRNA.Achn052401	291	0	0	2.50452	3.58859	4.3946	3.67875	1.99307	0	0	1.10704	3.38583	4.90278
mRNA.Achn052431	1179	0.0503409	0.439028	0.0950694	0.340359	0.19011	0	0	0.0696706	0	0	0	0
mRNA.Achn052461	1026	1.81119	1.35024	1.70504	0	0.0760619	0	0.0801107	0.0833567	0	0	0	0
mRNA.Achn052481	2124	16.1578	13.6528	15.9232	14.8511	15.7364	12.4757	13.8061	15.5936	14.7595	17.7029	20.8227	16.4513
mRNA.Achn052491	1143	0	0	0	0.0590296	0	0	0	0	0	0.0545172	0	0.0615428
mRNA.Achn052511	390	0	0.956802	0	0.438084	0	0.829265	0.371131	0	0	0.486828	0.370139	0
mRNA.Achn052521	2004	0.185856	0.233054	0.101012	0	0	0.0280561	0.0718658	0.036963	0	0	0	0
mRNA.Achn052541	1878	0	0	0.279127	0.674756	0.204213	0.592818	0.117402	0.225623	0.128266	0.51247	0.330734	0.853267
mRNA.Achn052551	333	92.5163	73.8344	114.176	107.662	106.017	134.052	105.628	126	85.5412	86.3692	141.305	123.328
mRNA.Achn052561	1377	1.64065	2.96497	2.78901	1.9652	3.25076	1.9746	4.0038	3.56423	4.46129	4.21877	2.25426	3.60441
mRNA.Achn052581	1197	8.65982	10.8472	11.749	4.633	4.40062	3.9565	4.1151	5.49155	3.87436	4.84223	5.02146	4.55209
mRNA.Achn052591	945	0	0	0	0	0.000461528	0	0.000188234	0	0	0	0	0
mRNA.Achn052621	747	36.0975	28.5803	28.6504	52.9617	73.8162	89.356	93.3271	61.4904	96.4479	81.8878	22.4144	17.7011
[truncated: 26,067 more rows]

## Sheet: Table S3
Table S3 The DEGs used to trends analysis
Gnene id	s1	s2	s3	s4
gene.Achn001311	63.5667	31.34	38.35	41.6667
gene.Achn002191	6.85333	3.04333	4.86	2.28667
gene.Achn002461	25.93	114.467	72.13	67.1
gene.Achn002821	26.4667	35.4633	23.4033	10.19
gene.Achn002871	9.54	16.7733	22.4367	23.96
gene.Achn002881	32.5	22.0533	16.0067	12.4533
gene.Achn003771	19.8167	56.9067	65.0867	80.0033
gene.Achn004651	56.0433	27.5467	17.8967	21.4867
gene.Achn005121	19.7667	14.6733	4.06667	2.31333
gene.Achn005231	56.5867	46.5133	33.6467	18.42
gene.Achn005701	2.82667	7.94667	11.8867	18.4167
gene.Achn005851	8.58	19.1467	11.9567	11.6767
gene.Achn005871	22.8233	48.2433	46.0767	39.03
gene.Achn006221	9.12333	5.54667	4.53333	3.58667
gene.Achn006301	1.49333	3.94	5.4	4.7
gene.Achn006391	8.49	15.9367	19.12	19.75
gene.Achn006641	3.78	26.71	118.553	37.6367
gene.Achn007151	0.736667	1.48667	1.70333	1.48
gene.Achn007481	1.07667	2.56667	4.86667	2.99667
gene.Achn008121	3.93667	10.64	4.16667	1.82
gene.Achn009021	5.80667	4.86333	3.96333	2.71333
gene.Achn009301	36.84	6.03	5.37	3.18
gene.Achn010031	2.84333	8.20667	3.10667	3.2
gene.Achn010551	1.01	19.68	29.1267	29.6267
gene.Achn010841	9.44333	21.75	17.7833	15.3267
gene.Achn011431	1.29333	4.84667	9.18667	9.76667
gene.Achn011591	10.9867	1.91667	2.75667	1.58667
gene.Achn011651	28.4867	118.927	105.69	103.353
gene.Achn011721	16.4933	11.2867	4.57667	4.56667
gene.Achn011741	2.02	10.96	20.7967	23.0233
gene.Achn011811	6.59333	8.68333	5.60333	11.3767
gene.Achn011821	83.37	134.92	171.77	227.463
gene.Achn011841	86.7267	109.747	26.98	16.1533
gene.Achn011991	3.96667	1.91667	2.92667	2.40667
gene.Achn012561	1.61667	6.49333	4.03667	3.82
gene.Achn012581	42.15	10.0633	7.10333	4.91
gene.Achn012771	4.52333	0.966667	2.34667	3.29333
gene.Achn012881	56.5967	265.393	238.85	142.063
gene.Achn012931	7.41333	13.5567	5.97	3.36333
gene.Achn013091	51.8867	105.51	123.553	107.587
gene.Achn013271	34.31	10.5967	23.5867	24.15
gene.Achn013771	5.99333	49.8833	111.473	70.5233
gene.Achn014971	27.1267	65.5067	54.6867	50.1433
gene.Achn015121	79.87	9.83333	6.60667	6.62667
gene.Achn015171	13.8533	29.2433	6.45333	3.65333
gene.Achn016441	5.29333	23.2	27.5067	19.27
gene.Achn016451	1.21667	4.62333	5.71333	5.18333
gene.Achn016651	5.54333	8.95	12.6233	15.56
gene.Achn017221	1.93	3.51667	3.79	4.85333
gene.Achn017601	43.6733	25.1133	20.6067	20.9167
gene.Achn017741	888.537	112.773	97.2933	66.14
gene.Achn018101	2.32	6.17	10.35	7.67667
gene.Achn018361	4.82333	1.99667	1.29333	1.12667
gene.Achn018741	97.97	37.8733	51.98	38.3333
gene.Achn018861	2.51	20.5567	25.6167	17.21
gene.Achn018991	1.02	2.57	4.95667	4.43667
gene.Achn019101	52.8867	75.8067	111.443	88.9667
gene.Achn019541	1.77333	3.34333	4.23333	3.23667
gene.Achn019751	13.3033	41.49	89.3467	82.53
gene.Achn020291	3.03	5.67333	5.14667	6.78333
gene.Achn020491	1.95	18.0833	18.3333	16.7567
gene.Achn020891	65.3633	82.2333	166.193	141.54
gene.Achn021361	1.53333	3.82	4.36667	2.47667
gene.Achn021421	263.143	2829.9	5681.72	1154.33
gene.Achn022551	7.66667	11.0667	18.8933	8.26333
gene.Achn023251	3.94333	10.9367	16.29	5.83
gene.Achn024371	4.67667	1.66667	2.76333	1.43
gene.Achn024721	1.7	4.10667	4.10667	4.71667
gene.Achn024761	32.14	18.7967	12.9367	15.6233
gene.Achn025281	1.66333	20.81	3.77667	2.14333
gene.Achn025371	4.95667	9.54333	13.6367	11.3433
gene.Achn025981	1.51333	6.83333	7.18333	5.18
gene.Achn026031	3.00333	4.47333	6.48	5.39333
gene.Achn026781	107.947	430.59	512.607	508.247
gene.Achn026821	26.3333	61.6467	39.9967	48.6333
gene.Achn027551	5.2	22.9633	43.6033	22.2633
gene.Achn027791	268.537	722.68	750.7	807.717
gene.Achn029341	0.993333	2.83	4.49	1.45
gene.Achn029521	2.7	13.4533	17.7533	16.5567
gene.Achn030161	17.09	8.22667	31.2333	15.33
gene.Achn030381	22.3133	8.85333	10.09	9.51333
gene.Achn030391	4.21667	3.76667	2.05667	2.94
gene.Achn030601	4.27667	4.92	1.86333	1.13333
gene.Achn030701	3.51333	172.603	610.883	597.377
gene.Achn031261	1.35333	2.22667	2.71	2.52333
gene.Achn031611	27.9	52.2033	67.18	62.8333
gene.Achn033411	2.08	21.0333	19.0467	19.7433
gene.Achn033491	292.413	109.67	50.4333	44.4233
gene.Achn034391	3.69667	2.51667	1.46	2.03667
gene.Achn034691	11.69	4.97	5.18333	3.23333
gene.Achn034951	22.78	8.51	10.3267	7.80333
gene.Achn035601	6.82333	24.95	29.3667	11.3267
gene.Achn035961	4.79667	2.39	0.97	0.87
gene.Achn036041	17.0833	3.88333	2.77	1.04
gene.Achn036081	15.9467	48.8167	37.91	31.7933
gene.Achn036111	8.73667	5.32333	3.68	3.23667
gene.Achn036211	177.727	225.463	27.12	4.52333
gene.Achn036741	4.86	47.79	33.64	27.3933
gene.Achn037061	204.083	32.1167	26.62	5.80333
gene.Achn037141	14.11	44.3767	30.3333	24.1567
gene.Achn037271	97.11	61.6733	72.7733	46.2367
gene.Achn037831	1.15	4.54667	7.06	8.82333
gene.Achn038401	3.09667	8.87	10.6867	6.59
gene.Achn038411	16.6833	6.21667	7.84333	7.76
gene.Achn038691	0.8	1.41333	1.88333	1.28333
gene.Achn040121	167.133	344.717	269.553	228.473
gene.Achn040501	5.33	34.6433	31.6367	27.1467
gene.Achn040581	6.04	20.03	5.95333	5.99333
gene.Achn040631	44.7333	52.8067	88.4167	96.8567
gene.Achn041231	20.7367	48.55	29.1333	24.2767
gene.Achn042021	17.2333	5.62333	3.14667	2.39333
gene.Achn042591	3.29667	21.74	11.8767	13.27
gene.Achn043511	4.61667	2.07	2.15	1.15667
gene.Achn044071	1.8	0.963333	0.72	0.933333
gene.Achn044231	7.44	17.0233	13.7967	13.2467
gene.Achn044771	1.07	3.19667	3.27	3.78
gene.Achn044801	13.5667	27.7467	14.3033	21.0033
gene.Achn044851	41.65	60.3033	87.2533	63.3033
gene.Achn045461	7.61667	26.6567	12.6333	6.99
gene.Achn045661	10.8067	21.65	49.4733	52.12
gene.Achn045771	13.68	25.5333	34.9167	31.31
gene.Achn049201	6.01333	43.0133	21.1567	14.5733
gene.Achn049231	2.07667	6.12667	6.05333	5.42
gene.Achn049431	15.79	12.0233	6.07333	6.72667
gene.Achn050051	3.09333	29.38	31.6767	12.69
gene.Achn050181	2.38	5.54667	2.64333	1.05
gene.Achn050301	3.54667	4.54667	2.05667	1.67333
gene.Achn050941	8.56	3.53	5.03667	3.96
gene.Achn051081	22.1633	8.7	12.7033	12.1567
gene.Achn051451	11428.3	69818.5	81215.1	67649.5
gene.Achn052581	10.42	4.33	4.49333	4.80333
gene.Achn052621	31.11	72.0467	83.7567	40.6667
gene.Achn053191	5.77	51.0267	31.6267	38.2133
gene.Achn053271	4.59333	4.18667	1.83333	1.86667
gene.Achn053361	13.3133	70.9533	39.9167	24.5867
gene.Achn053521	287.127	1323.2	2739.8	392.403
gene.Achn053601	2.09333	2.46667	1.09	0.92
gene.Achn053871	6.23333	7.48667	2.83333	2.86667
gene.Achn054781	17.9967	11.5667	8.38333	8.34667
gene.Achn054841	3.45333	4.00333	5.37667	7.19333
gene.Achn055681	2.97667	5.01667	11.7	9.20333
gene.Achn057521	30.42	66.7367	51.3033	51.44
gene.Achn057671	0.71	17.5633	13.5633	9.4
gene.Achn057771	30.5233	14.16	81.7367	14.56
gene.Achn059481	21.9633	41.5967	53.7433	66.0733
gene.Achn059541	20.5967	8.2	4.61333	3.10667
gene.Achn060211	10.5233	7.06667	26.5033	13.8667
gene.Achn060601	20.6633	3.20333	3.07667	4.12667
gene.Achn061011	14.2267	58.87	118.713	176.23
gene.Achn061351	43.0167	35.24	18.4767	15.3667
gene.Achn061481	3.68333	10.9133	18.1733	14.6033
gene.Achn061911	44.5633	36.6333	18.3433	7.79667
gene.Achn062291	1.78333	4.44333	4.26667	5.43
gene.Achn062471	60.5633	34.1433	11.9967	2.21333
gene.Achn062981	4.70667	9.41333	13.2267	14.9567
gene.Achn064211	94.32	121.373	221.08	307.793
gene.Achn064371	8.65667	3.21667	5.49333	6.54333
gene.Achn064551	12	32.7967	17.5967	11.6733
gene.Achn065421	19.6467	26.2933	40.5933	37.6533
gene.Achn065451	4.82	2.48	1.62	3.41333
gene.Achn065571	6.99	32.8467	40.4333	31.3167
gene.Achn065741	6.26667	17.2833	18.67	16.9833
gene.Achn065761	72.22	34.3333	48.73	37.02
gene.Achn065901	2.83667	1.38	1.37667	1.65333
gene.Achn066721	2998.31	1157.86	754.9	734.94
gene.Achn066731	13.4	36.38	43.3233	39.1067
gene.Achn066791	6.72	6.96	4.64667	3.38333
gene.Achn067151	42.4433	11.2533	8.98667	6.20333
gene.Achn067631	158.34	378.437	392.727	369.043
gene.Achn068161	10.2567	6.63	2.75	1.74667
gene.Achn068351	9.46333	4.17	1.24667	1.30667
gene.Achn068531	4.01667	1.49667	1.67	1.08
gene.Achn069801	386.833	1127.25	1412.63	1884.21
gene.Achn070251	7.3	24.05	23.68	22.5767
gene.Achn070511	1.36333	7.64667	6.58667	4.88667
gene.Achn070771	2.10333	5.08333	5.90333	6.38
gene.Achn071391	1.47333	5.03	9.27	7.72667
gene.Achn071411	15.8433	54.6633	11.65	9.42
gene.Achn071871	9.16667	22.0167	38.65	34.9967
gene.Achn072321	19.0133	8.42	10.75	5.77
gene.Achn072791	3.54	7.52667	7.08333	7.71
gene.Achn072811	780.82	279.05	81.2833	101.14
gene.Achn073941	10.1467	3.04333	8.10667	5.07333
gene.Achn074211	10.5767	6.22667	3.09	4.32667
gene.Achn074251	0.713333	1.69	1.91	1.31333
gene.Achn074351	209.597	15.1333	4.43	3.59
gene.Achn075731	2.64333	10.3733	5.20333	7.36333
gene.Achn075941	7.46333	3.6	3.76	4.06
gene.Achn077211	60.0667	39.23	40.41	24.1967
gene.Achn077631	66.8733	132.333	136.547	144.75
gene.Achn078381	6.71333	18.1533	19.96	26.84
gene.Achn078581	2.60333	4.93667	5.69	7.05667
gene.Achn079081	67.77	28.3767	37.71	33.4267
gene.Achn079441	4.37	1.87	1.62	1.84333
gene.Achn080991	278.197	467.44	728.98	800.41
gene.Achn081361	7.25667	1.32333	1.03333	1.41
gene.Achn081411	4.34667	3.77333	1.46667	3.54
gene.Achn081471	96.4267	22.4433	27.9	19.15
gene.Achn081481	10.19	49.6633	83.5633	118.453
gene.Achn082781	3.01333	4.71333	4.7	6.16667
gene.Achn083311	4.10333	22.1367	23.56	10.24
gene.Achn083731	2.63333	8.80667	16.8733	6.06667
gene.Achn084001	22.1033	4.83333	5.88	6.26667
gene.Achn084071	5.47	18.5067	22.93	22.7533
gene.Achn084101	316.643	306.057	618.257	711.667
gene.Achn084131	1.94333	6.86	1.74	0.796667
gene.Achn084301	1.73	2.59333	4.32333	3.70667
gene.Achn084571	13.78	8.93333	8.17667	5.53667
gene.Achn084821	6.29667	4.89333	13.5567	13.0867
gene.Achn084931	4.20667	9.23333	8.76333	4.82
gene.Achn084981	2.15333	3.89	4.66667	3.55667
gene.Achn085591	6.12667	11.59	9.26	1.93667
gene.Achn086351	1.01	0.736667	4.26333	3.18667
gene.Achn086931	197.123	273.87	373.37	434.513
gene.Achn086971	20.9967	14.6567	9.71	8.29
gene.Achn087051	0.706667	1.76333	2.40333	1.22333
gene.Achn087381	32.69	88.44	89.1133	63.72
gene.Achn087571	104.427	42.94	34.9433	38.1867
gene.Achn087781	3.81	9.48	11.7267	17.71
gene.Achn088011	2.42333	24.1433	6.23	3.21667
gene.Achn088681	4.54333	2.15	2.59667	1.72
gene.Achn088921	12.1167	34.8533	49.3367	46.9433
gene.Achn089241	2.78333	2.18667	5.32333	5.77667
gene.Achn090191	21.81	275.953	247.143	253.04
gene.Achn090661	4.52667	3.87667	8.30667	11.4667
gene.Achn091201	1.65	6.14333	12.8633	22.66
gene.Achn091451	3.15667	1.52333	1.40333	2.06
gene.Achn091501	281.223	107.133	205.417	157.457
gene.Achn092121	3.11667	1.55667	2.06	2.01
gene.Achn092721	25.75	81.5267	84.0567	91.6033
gene.Achn092741	5.52667	2.86	1.56	1.63333
gene.Achn093781	13.1933	7.52667	6.11333	3.73667
gene.Achn093971	2.81667	2.36667	1.63	1.38
gene.Achn094161	44.5433	24.6933	23.2767	16.19
gene.Achn094551	3.41	1.36667	2.74333	2.65
gene.Achn094741	15.0267	3.88333	7.2	13.2167
gene.Achn094781	40.2667	67.5633	76.1	97.9967
gene.Achn095471	4.09	3.77	6.19	9.4
gene.Achn095531	34.2367	1.93667	1.16667	1.17
gene.Achn096431	14.7833	33.21	30.4533	33.6067
gene.Achn096541	3.70333	3.14667	2.70333	1.36333
gene.Achn097451	52.9633	25.2967	16.52	15.89
gene.Achn098041	4.80667	21.0033	20.9433	14.9733
gene.Achn098421	5.19333	9.30333	12.8467	11.49
gene.Achn098621	17.0267	27.94	2.50333	1.13333
gene.Achn099291	7.34333	7.79333	3.03333	2
gene.Achn099551	0.623333	1.55667	1.84667	1.83333
gene.Achn100041	1.92	3.19	3.24	1.32
gene.Achn100341	1.26	2.94333	3.27333	5.52
gene.Achn102161	161.54	32.12	82.4867	70.09
gene.Achn102181	46.9433	36.02	17.8167	16.9967
gene.Achn103451	1.41667	4.25	6.07333	2.78667
gene.Achn103561	36.8133	15.37	14.9267	14.15
gene.Achn103731	1.57667	3.51	2.94667	3.16
gene.Achn104561	1.63	15.01	5.34	2.91667
gene.Achn104671	1.50333	7.40333	8.94667	7.35
gene.Achn104851	16.4633	7.25667	7.94333	4.45667
gene.Achn105051	4.24	1.75	2.09667	1.53
gene.Achn105281	10.9167	25.2067	39.3633	40.23
gene.Achn105301	3.07	5.69	18.6333	21
gene.Achn105481	37.0733	21.9933	14.47	14.2767
gene.Achn105831	27.1767	33	59.1733	46.2367
gene.Achn106031	3.43667	2.21333	0.846667	0.996667
gene.Achn106821	4.22333	1.21	1.86333	1.25333
gene.Achn107211	6.83333	31.9767	37.2433	35.7367
gene.Achn107321	42.6567	13.05	9.31	10.1433
gene.Achn107611	25.7433	33.9233	59.5433	55.6867
gene.Achn107751	4.15667	3.14	3.01333	2.06
gene.Achn107961	1.76667	10.7633	11.8833	11.2233
gene.Achn108181	0.94	5.94667	9.37	12.6867
gene.Achn108221	6.47333	7.05	2.91667	2.96333
gene.Achn108421	46.6767	25.56	73.77	60.7567
gene.Achn108631	27.5667	10.1667	16.1867	13.86
gene.Achn108921	4.33667	3.10333	2.75667	1.86333
gene.Achn109991	5.44	5.98333	20.9133	19
gene.Achn111051	2.49333	17.75	14.59	15.8667
gene.Achn111121	2.72	6.38	10.06	7.92
gene.Achn111221	6.12	1.94667	1.53	0.916667
gene.Achn111331	2.12333	5.35333	3.57	4.20667
gene.Achn111591	1.24	2.61	5.24	2.9
gene.Achn111701	93.2633	346.113	267.047	212.073
gene.Achn112301	3.28333	7.24667	7.75667	6.72667
gene.Achn113011	17.68	57.3767	105.937	21.6233
gene.Achn113031	30.9867	7.44333	3.96	2.63333
gene.Achn113331	9.09333	6.12667	14.87	11.3467
gene.Achn113521	0.733333	20	9.82333	4.86667
gene.Achn113901	4.31667	2.35333	2.88667	1.87
gene.Achn114351	103.083	40.1067	90.79	83.2467
gene.Achn114731	6.79	5.66	3.76667	2.4
gene.Achn115201	6.64	2.59333	2.56	1.65
gene.Achn115471	7.27333	17.1167	4.41667	3.8
gene.Achn115761	14.61	12.2867	3.75333	2.66667
gene.Achn115881	273.633	128.363	81.6933	59.7633
gene.Achn116281	5.73667	4.01333	2.71	2.4
gene.Achn117061	20.0567	29.6933	35.7667	44.44
gene.Achn117171	1.91	4.14	5.54333	4.14667
gene.Achn117271	24.1533	31.04	50.6567	50.1833
gene.Achn117581	0.653333	13.1367	19.5967	6.33333
gene.Achn118751	7.21333	3.31	3.04667	3.52333
gene.Achn119401	5.03333	3.69333	2.46667	0.81
gene.Achn119651	27.15	15.7467	7.36667	6.15
gene.Achn119781	18.31	20.1367	15.1467	8.80333
gene.Achn119881	21.6167	28.67	40.0033	43.6067
gene.Achn120111	29.72	31.79	11.5267	8.40667
gene.Achn121021	0.6	15.1533	18.0733	8.31333
gene.Achn121491	3.63667	1.74333	1.00333	1.43333
gene.Achn121551	177.377	17.8533	7.05333	14.77
gene.Achn123251	15.2967	48.0833	34.48	15.1333
gene.Achn123521	2.02	71.47	33.3667	27.7067
gene.Achn123741	2.28	1.30333	1.58333	0.853333
gene.Achn123761	28.9667	9.76333	8.35667	8.14667
gene.Achn124311	14.9933	5.60333	3.83333	3.58333
gene.Achn124471	5.53333	18.8333	25.3367	19.55
gene.Achn124491	5.23333	3.52	2.35	3.16
gene.Achn125761	97.04	140.623	199.693	168.3
gene.Achn125851	64.14	8.93	20.1367	15.4
gene.Achn126221	2.94333	3.54	2.22	1.18333
gene.Achn126401	1.71333	6.94667	7.10667	6.91667
gene.Achn127371	57.3667	110.477	117.327	129.877
gene.Achn127801	82.73	48.0467	36.0833	38.6633
gene.Achn128901	1.77333	0.98	1.01333	0.86
gene.Achn129011	40.99	29.2867	20.16	20.9567
gene.Achn129821	1.49333	3.40333	2.88667	3.55333
gene.Achn129911	6.49	13.8067	19.85	16.81
gene.Achn130221	4.19667	2.08333	2.23333	1.56
gene.Achn130321	14.4467	27.3333	39.9833	42.6567
gene.Achn130391	3.88333	2.26667	0.906667	0.846667
gene.Achn130721	101.927	36.2033	37.02	37.6167
gene.Achn130811	16.1467	10.5867	4.91667	3.38
gene.Achn131311	4.57667	1.42333	1.24667	1.54667
gene.Achn131651	2.48333	5.66333	9.38333	9.09
gene.Achn131671	59.5933	132.09	139.403	98.3233
gene.Achn132121	26.2867	10.0033	5.73667	4.79
gene.Achn132281	6.26667	6.61	1.23	1.53333
gene.Achn132651	1.38333	2.74333	8.32	2.27667
gene.Achn132661	1.74333	4.38333	8.39333	2.94
gene.Achn133081	14.3233	47.9833	43.2067	40.6567
gene.Achn133311	6.85	4.40667	3.07333	2.21667
gene.Achn133381	1.32333	0.95	4.42667	1.68333
gene.Achn133461	57.0367	5.48333	8.21667	7.52667
gene.Achn133991	31.5833	14.3967	16.1	6.75333
gene.Achn134061	33.8167	53.5267	64.3067	71.0867
gene.Achn134171	27.16	120.717	91.6033	68.3633
gene.Achn135551	9.19333	7.24667	4.12333	2.41667
gene.Achn135561	53.12	29.9133	20.3267	21.4767
gene.Achn135641	4.77667	97.3567	123.17	219.483
gene.Achn136421	7.82	18.8633	17.15	10.7167
gene.Achn137151	1.98667	1.05	0.943333	0.87
gene.Achn138021	11.3833	5.17667	5.99333	5.37667
gene.Achn138711	11.01	3.22	2.22	4.37333
gene.Achn140601	20.3633	98.8367	176.88	44.1033
gene.Achn140961	9.50667	6.57	6.56	3.96667
gene.Achn140971	554.42	354.16	275.973	197.103
gene.Achn141291	241.303	87.6267	13.51	6.03667
gene.Achn141871	30.1733	8.04667	15.9733	8.08333
gene.Achn141911	7.44333	4.11333	4.70333	2.75667
gene.Achn142231	0.906667	2.90333	0.803333	1.28333
gene.Achn142911	1.71	4.18333	3.48	3.68333
gene.Achn143561	1.53	3.21667	5.51	4.69
gene.Achn144181	13.6867	5.95667	12.1133	9.29
gene.Achn144421	6.51667	19.23	25.0533	13.02
gene.Achn144971	2.63333	11.9733	9.92333	12.6533
gene.Achn145231	2.31667	1.18	0.873333	0.846667
gene.Achn145371	3.56333	80.4533	86.49	82.91
gene.Achn145421	6.8	15.3067	21.1	21.16
gene.Achn146641	1.7	13.9733	6.62667	4.25
gene.Achn147251	3.34333	7.74333	1.28333	1.52
gene.Achn147511	12.0367	5.44	4.78	2.28
gene.Achn147781	21.9933	17.7133	9.41667	5.99333
gene.Achn147861	5.3	4.68333	4.02333	2.61
gene.Achn148201	19.2133	10.7633	3.57667	1.95667
gene.Achn148261	3.91333	3.16667	2.04667	1.60333
gene.Achn148821	7.89667	2.37333	3.32333	2.58333
gene.Achn148881	1.17	10.6467	7.72	6.33
gene.Achn149071	189.613	39.0467	47.9567	35.06
gene.Achn149741	5.70667	165.99	96.6133	113.04
gene.Achn149761	19.9767	4.33667	3.29	1.5
gene.Achn149851	67.1633	93.1467	139.983	151.777
gene.Achn149931	2.41333	6.39	12.5	12.3133
gene.Achn150171	0.876667	1.89	2.21667	1.72333
gene.Achn150431	1.88667	16.9533	8.08667	5.86333
gene.Achn150541	131.92	261.593	307.673	363.74
gene.Achn150921	782.077	231.19	177.097	109.23
gene.Achn150951	58.5467	23.9167	25.0267	20.5433
gene.Achn151211	24.68	53.6033	84.56	56.9267
gene.Achn151331	14.0133	20.13	8.11333	6.6
gene.Achn151341	74.6	82.72	41.3567	29.3633
gene.Achn151531	6.04333	5.25333	3.75333	2.95
gene.Achn151811	1.75333	8.07667	14.7467	24.1433
gene.Achn151821	5.69	36.05	71.6633	95.76
gene.Achn153971	3.27667	6.92	6.38667	4.90333
gene.Achn154131	37.1167	9.90667	11.0433	11.7633
gene.Achn154321	176.183	79.87	95.6267	84.19
gene.Achn154521	7.97333	4.15667	2.44	2.08
gene.Achn155031	49.5367	34.6933	17.7167	21.7733
gene.Achn155241	4.01333	4.55	8.92	9.40333
gene.Achn155261	10.4633	10.56	8.07333	3.26
gene.Achn155591	12.33	32.1133	30.8933	28.35
gene.Achn156601	28.5967	99.8733	97.25	92.8833
gene.Achn156701	1.88667	0.816667	1.49667	1.37
gene.Achn157241	14.36	49.9633	20.1733	18.1467
gene.Achn157371	4.96333	8.58667	12.37	6.58667
gene.Achn157531	29.69	21.3067	13.4667	9.60667
gene.Achn158261	12.1133	8.09	5.27667	4.97333
gene.Achn158691	627.827	1079.91	1325.87	1398.27
gene.Achn159061	27.81	62.64	40.4733	35.39
gene.Achn159121	31.1667	98.1067	110.233	123.11
gene.Achn159361	8.20667	3.03	2.67333	1.17667
gene.Achn159401	8.40667	65.22	22.6233	18.22
gene.Achn159621	26.2333	48.5567	140.97	86.0133
gene.Achn159631	1.35	16.3267	16.8933	14.1233
gene.Achn159641	9.39667	1.45667	1.69333	1.85
gene.Achn159651	5.78333	7.00667	3.99667	3.30667
gene.Achn159811	201.197	1077.93	1707.7	2083.52
gene.Achn160651	32.45	70.5233	99.6367	84.39
gene.Achn160711	3.20333	1.20333	1.93333	1.03667
gene.Achn161831	11.6767	4.77333	12.6833	12.3933
gene.Achn161881	3.01	16.95	24.39	47.8167
gene.Achn162521	3.95333	2.23	1.01333	1.01
gene.Achn162651	1.13	2.24667	2.52333	2.41333
gene.Achn163091	8.19667	7.25333	5.42667	3.12333
gene.Achn163461	4.14667	4.99667	2.71333	1.55333
gene.Achn163471	90.26	10.2	13.6333	11.11
gene.Achn163661	2.08	6.72	4.76333	4.91333
gene.Achn163771	25.56	292.737	214.293	138.803
gene.Achn164331	4.72333	24.1633	33.5967	47.1867
gene.Achn164391	23.87	7.59	2.87667	2.35
gene.Achn164481	23.9567	3.42333	2.82333	2.90667
gene.Achn164721	12.3867	4.65	5.92667	4.12667
gene.Achn165061	1.43667	31.6	19.46	19.53
gene.Achn165431	14.36	2.45	5.71333	3.67333
gene.Achn165651	2.72333	9.88667	17.93	15.8633
gene.Achn165831	79.1033	29.1867	49.4667	38.31
gene.Achn166171	57.7267	106.32	136.087	143.913
gene.Achn166581	11.0867	29.7433	29.1833	17.8433
gene.Achn167271	5.64333	2.21	5.58333	1.56667
gene.Achn167581	5.39333	25.24	20.9533	22.7333
gene.Achn167911	1.69333	17.6	56.8833	80.31
gene.Achn168001	57.3	24.7433	16.6767	30.86
gene.Achn168601	9.56667	4.96333	4.90667	2.48667
gene.Achn168721	42.6967	113.63	82.9233	97.4867
gene.Achn168931	2.90667	6.14	2.06667	1.55
gene.Achn169501	4.32667	10.1667	12.0733	13.6567
gene.Achn169681	2.48667	7.51333	11.15	10.6567
gene.Achn169801	199.113	285.783	416.973	469.25
gene.Achn169931	5.21667	43.4133	30.0633	10.91
gene.Achn169961	19.8833	3.56	3.16667	2.43
gene.Achn170501	9.82	18.5	6.43	4.53
gene.Achn170531	1.71333	9.86333	6.65667	5
gene.Achn171831	12.5567	18.2767	26.5367	22.2467
gene.Achn172191	1.24667	5.15667	3.35667	3.48667
gene.Achn172231	27.6233	12.96	11.7	16.2733
gene.Achn172721	33.6	11.3	3.61667	4.66333
gene.Achn172761	237.083	152.97	146.587	102.267
gene.Achn172831	19.9333	14.3967	12.54	4.33667
gene.Achn172971	3.15333	44.9933	24.12	37.15
gene.Achn173241	47.02	77.1933	147.56	164.793
gene.Achn173961	1.27	6.74333	6.02667	6.20333
gene.Achn174741	1.56	14.2933	21.4067	19.0567
gene.Achn175181	23.72	18.91	11.5467	15.5733
gene.Achn176001	1.94667	5.36667	5.9	7.38
gene.Achn176011	44.5633	32.5033	22.0167	20.9633
gene.Achn176031	5.57667	4.56	29.09	15.0133
gene.Achn176811	6.95	44.2867	40.6033	45.8833
gene.Achn176951	10.6	2.71667	4.79333	3.28333
gene.Achn177681	3.44	2.18	1.70667	1.51
gene.Achn178591	5.70667	11.48	7.16	5.41
gene.Achn179541	6.45667	53.0333	56.7367	46.7033
gene.Achn180141	4.17667	1.22	2.00333	2.01
gene.Achn180321	1.32667	4.1	2.01667	1.13667
gene.Achn180351	87.9933	193.717	187.453	163.483
gene.Achn180801	12.3	18.8633	32.57	25.2133
gene.Achn181301	404.517	95.4967	59.0967	41.4733
gene.Achn181661	1.94667	5.22	2.72	1.74667
gene.Achn182261	13.4333	39.92	70.08	61.8567
gene.Achn182371	88.4367	221.04	78.65	70.5533
gene.Achn182721	17.16	189.16	122.283	141.937
gene.Achn183551	11.4467	3.98	1.35667	1.21
gene.Achn183561	9.49	4.92	3.24333	3.56
gene.Achn183631	4.87333	10.0133	5.39	5.17667
gene.Achn183761	136.5	320.567	238.433	238.91
gene.Achn183811	2.40333	7.44	11.3333	6.77667
gene.Achn184181	2.27667	14.18	12.8067	9.06333
gene.Achn184811	16.0133	9.75	34.8567	25.2467
gene.Achn184961	8.74	25.0233	17.6067	11.43
gene.Achn185101	36.1233	13.67	31.87	33.48
gene.Achn185171	52.08	7.19667	7.41	8.84667
gene.Achn185771	3.20333	8.00333	41.0133	7.51
gene.Achn186361	138.847	66.6033	89.9733	60.56
gene.Achn186791	1.9	3.65	9.83333	7.97
gene.Achn187331	4.27667	1.16333	0.993333	0.873333
gene.Achn188131	80.9133	95.9833	31.93	43.6567
gene.Achn188241	36.3467	12.2	3.82333	3.08333
gene.Achn188871	23.18	6.77	5.99	5.85667
gene.Achn188961	1.9	4.24333	2.36333	2.46667
gene.Achn188981	396.723	690.457	1208.15	1169.94
gene.Achn189511	7.76333	5.71667	2.42333	3.59
gene.Achn189561	3.02333	2.53	1.35	1.12667
gene.Achn190141	3.45667	11.2833	15.67	8.45667
gene.Achn190471	1.29333	3.53667	9.08	3.68667
gene.Achn190971	97.3367	16.63	20.48	17.21
gene.Achn191161	24.35	40.71	55.6533	56.92
gene.Achn191561	15.2467	5.59333	5.95	5.37333
gene.Achn191711	11.9333	4.74333	9.60333	10.0633
gene.Achn191841	20.4733	32.6267	43.9367	40.7533
gene.Achn191921	4.73333	4.18	1.60333	1.12333
gene.Achn193641	22.3933	71.24	70.75	54.1767
gene.Achn194311	6.97	74.0567	59.4567	42.9133
gene.Achn194661	18.6033	24.6067	11.41	9.30667
gene.Achn195531	1.78	4.49	9.15667	5.73
gene.Achn195761	33.55	92.71	53.34	48.8833
gene.Achn196181	6.90667	15.2167	10.5367	12.9267
gene.Achn196271	94.1233	113.117	171.94	200.443
gene.Achn197011	16.8633	5.49	8.84	2.93333
gene.Achn197231	3.39333	2.77333	1.66333	1.90333
gene.Achn197531	4.51667	12.3633	8.37	9.69333
gene.Achn198041	18.74	8.49667	8.82667	8.92333
gene.Achn198281	5.67333	3.56667	3.09667	2.55333
gene.Achn198841	12.6433	18.0533	5.58333	7.69333
gene.Achn199541	2.19333	5.05333	1.84333	2.32
gene.Achn199681	11.0167	12.8233	2.53333	2.07667
gene.Achn199701	14.1367	2.46333	1.71333	2.65667
gene.Achn200351	2.38	5.08	5.71	4.67667
gene.Achn200591	9.39667	10.71	3.68333	3.87667
gene.Achn201271	1.90333	5.66333	7.98667	6.36
gene.Achn201621	6.21667	3.76333	2.58	3.05667
gene.Achn201671	6.48333	5.87333	3.51667	1.47667
gene.Achn201721	17.4733	5.88667	6.27	4.01
gene.Achn202401	9.92	31.1967	18.51	16.1267
gene.Achn202621	85.7567	43.1333	60.32	41.9733
gene.Achn203071	119.58	121.833	13.2867	9.93
gene.Achn203261	1.49	22.7733	36.5967	43.6233
gene.Achn203341	130.077	97.8333	59.6567	50.25
gene.Achn203421	55.13	13.5633	5.77	6.69333
gene.Achn203431	27.45	11.1	9.53333	7.77333
gene.Achn204171	3.52	1.81667	1.43667	1.61333
gene.Achn205801	60.89	21.49	26.5	26.39
gene.Achn205971	42.2333	64.3767	9.87667	6.63667
gene.Achn207501	17.2467	9.73667	6.78	7.15667
gene.Achn207631	3.83333	18.3267	11.3967	5.63667
gene.Achn207691	5.73667	31.9867	28.0867	19.1567
gene.Achn208181	19.4033	6.05333	7.93	4.89667
gene.Achn208301	5.23667	32.1433	4.7	2.91333
gene.Achn208551	10.4633	6.16	2.37667	1.06333
gene.Achn209011	31.72	6330.97	10506.5	11692.8
gene.Achn209671	1.03151	46.2853	102.31	240.363
gene.Achn210481	3.83333	17.21	27.0467	26.5733
gene.Achn211571	62.11	11.7567	8.37333	6.28667
gene.Achn211631	24.37	17.3	9.05333	8.19667
gene.Achn212171	25.4767	891.153	457.917	169.39
gene.Achn212221	2.27	3.62667	1.13333	1.89667
gene.Achn212871	1.33	4.57667	11.0033	9.83333
gene.Achn213351	2.05333	4.82333	7.89333	8.22667
gene.Achn214011	6.17	27.2433	36.9033	29.9033
gene.Achn214031	26.4967	67.62	64.83	61.4933
gene.Achn214081	14.99	18.3533	14.3933	6.78333
gene.Achn214311	5.43	3.58	8.08333	7.93
gene.Achn214571	12.8167	3.61667	1.74667	1.56333
gene.Achn214671	8.51333	22.6767	25.8467	21.29
gene.Achn215041	30.8633	53.84	7.76667	3.93667
gene.Achn215711	48.2467	14.2733	5.94333	4.81667
gene.Achn216031	32.01	2.02333	2.15667	1.80333
gene.Achn216431	4.6	6.23667	10.3267	10.0667
gene.Achn216521	2.90667	17.7867	7.66	3.62333
gene.Achn217141	1.68333	3.15667	5.18	3.78667
gene.Achn217211	5.85667	8.7	17.96	18.3967
gene.Achn217311	151.18	26.43	29.4067	30.22
gene.Achn217431	103.647	77.6967	68.0367	40.35
gene.Achn217741	2.41667	0.656667	0.893333	0.953333
gene.Achn217921	7.96	3.15333	3.99333	3.69333
gene.Achn218311	6.4	32.87	35.88	19.96
gene.Achn218481	75.18	58.6	59.7633	25.2067
gene.Achn218871	4.51	25.3767	28.66	28.8333
gene.Achn218961	414.513	47.61	51.9633	48.41
gene.Achn219131	11.3667	2.00333	6.53333	5.54667
gene.Achn219201	2.25	12.32	12.4733	12.1
gene.Achn219211	6.42667	13.4133	17.5067	19.45
gene.Achn219891	12.9533	5.38667	6.29333	2.35
gene.Achn220191	10.09	20.3567	30.6467	32.95
gene.Achn220441	0.95	2.54333	3.99	2.83667
gene.Achn220531	1.22333	2.73	4.59667	3.38333
gene.Achn220611	2.63333	5.36667	8.68333	4.01333
gene.Achn220811	127.257	26.5	18.7967	8.45667
gene.Achn221891	1.05	14.98	17.49	13.9267
gene.Achn221901	3.91333	1.64	3.86	4.37333
gene.Achn221941	1.14	4.91667	6.10667	3.75
gene.Achn222191	39.21	18.73	20.6633	21.3667
gene.Achn222341	233.277	25.8333	24.2467	37.1367
gene.Achn223051	59.83	35.5333	24.2633	15.9
gene.Achn223111	40.0333	24.48	18.1767	20.9967
gene.Achn223171	3.74	8.53333	5.10667	2.52
gene.Achn223541	14.0367	6.14	6.65	3.80667
gene.Achn224071	3.46	12.7233	14.08	10.5767
gene.Achn224101	3.85333	4.28667	0.983333	0.923333
gene.Achn224131	9.28333	5.57667	1.55	2.70667
gene.Achn224151	7.65	4.39333	2.31333	2.02
gene.Achn224271	4.37333	10.7467	11.2	7.43667
gene.Achn224391	29.5567	12.59	21.93	16.1267
gene.Achn224611	5.52	5.50667	2.85667	2.53
gene.Achn225171	46.6267	167.797	290.577	328.813
gene.Achn225951	31.38	16.0367	15.3833	15.5133
gene.Achn226461	95.6133	11.6867	8.47	16.3933
gene.Achn226891	521.173	128.45	121.24	129.757
gene.Achn226931	9.19667	32.4933	39.13	24.75
gene.Achn229341	6.80333	3.47667	2.54333	1.88333
gene.Achn229851	1.71667	12.4833	8.27	9.13667
gene.Achn230271	383.61	515.52	801.533	720.587
gene.Achn230631	10.6633	10.7967	31.0833	35.72
gene.Achn231771	19.8767	41.7733	45.2333	36.6167
gene.Achn231861	7.4	3.28333	2.04667	1.65
gene.Achn232461	0.59	3.42667	12.1933	2.82667
gene.Achn232731	1.47	21.5667	54.9633	16.5967
gene.Achn232901	10.4167	2.60667	3.52667	3.91
gene.Achn233451	43.0067	15.23	13.3933	10.9833
gene.Achn233541	5.31333	1.8	1.33333	1.44333
gene.Achn233581	13.0433	33.5867	21.86	25.6933
gene.Achn233821	9.74333	6.71	6.16667	4.63333
gene.Achn234251	104.43	277.8	429.037	397.913
gene.Achn236221	6.08667	28.3667	62.5433	35.66
gene.Achn236711	5.36667	18.4367	14.2333	17.21
gene.Achn236921	41.9467	100.983	29.66	22.1367
gene.Achn237091	171.363	29.9233	25.2367	18.0867
gene.Achn237491	6.03667	13.1667	7.38667	9.13
gene.Achn237511	0.896667	3.05	3.33333	2.05333
gene.Achn238111	56.5767	117.64	145.787	182.593
gene.Achn238201	1.20667	7.57667	6.11667	5.23333
gene.Achn238921	14.6	35.8367	46.1233	70.0533
gene.Achn239261	30.3	19.72	18.47	13.6667
gene.Achn239361	20.76	50.7433	33.4767	30.8133
gene.Achn240361	17.8833	7.25	3.36667	5.10667
gene.Achn240631	10.5133	13.2067	5.07333	6.23
gene.Achn241161	18.95	13.8367	8.61667	3.54667
gene.Achn241191	146.787	56.5467	54.4733	43.4167
gene.Achn241371	3.46667	12.93	12.7467	13.3233
gene.Achn241391	30.4533	154.423	90.3467	60.64
gene.Achn241691	4.88333	4.94	1.68333	1.19
gene.Achn241761	68.7133	9.60667	8.47667	8.44667
gene.Achn242301	3.24	1.28	1.34	0.93
gene.Achn242311	26.2967	6.47667	4.08	3.91667
gene.Achn243271	1.45667	3.30333	3.10333	3.06667
gene.Achn243361	14.9667	14.9467	9.54667	5.44667
gene.Achn243511	4.71667	8.60333	7.93667	9.68667
gene.Achn243861	45.31	12.27	18.4867	13.74
gene.Achn244131	3.22333	1.95333	1.51	1.03
gene.Achn244241	397.09	662.793	955.843	804.133
gene.Achn244961	0.786667	47.14	63.6767	92.31
gene.Achn245101	3.48	9.45	9.11667	4.43333
gene.Achn245121	26.3	21.0633	12.54	14.0967
gene.Achn245401	62.8533	18.6433	33.4167	13.23
gene.Achn245721	24.3	52.8133	33.0667	26.5933
gene.Achn245861	1.35667	1.90333	2.95667	6.98
gene.Achn246151	152.373	23.6533	14.97	16.29
gene.Achn246751	26.15	86.2067	121.897	122.477
gene.Achn247421	56.5633	82.18	117.467	145.433
gene.Achn247541	2.77667	5.81333	1.34667	2.29
gene.Achn247881	8.83333	8.43	4.17333	4.23667
gene.Achn247891	9.72667	3.73333	1.40667	1.84667
gene.Achn248481	4.59	675.503	1160.07	602.27
gene.Achn248871	0.816667	1.94333	3.76333	1.32333
gene.Achn248961	9.27333	17.65	22.6467	24.2433
gene.Achn249081	7.35333	5.2	4.65333	1.3
gene.Achn249781	4.81333	3.83333	1.69	1.02667
gene.Achn249891	14.09	101.807	140.253	93.43
gene.Achn251181	28.6467	17.7433	7.34	7.10667
gene.Achn251571	14.1133	6.68667	7.28333	6.27667
gene.Achn251981	12.0533	5.64667	8.40333	8.76667
gene.Achn252331	19.26	7.42667	3.82667	4.95
gene.Achn252561	63.21	29.81	20.01	21.4133
gene.Achn252631	0.956667	3.84667	3.02667	2.48
gene.Achn252721	3.30667	7.33	6.43333	6.19
gene.Achn252871	197.29	92.76	97.2467	96.69
gene.Achn253031	37.3	18.3133	14.9167	14.7333
gene.Achn253371	36.2067	12.5633	17.7533	16.3033
gene.Achn253981	2.98667	6.38	6.18333	5.57333
gene.Achn254501	13.5433	6.67333	4.43333	10.05
gene.Achn254511	43.5233	21.7667	19.0367	5.86
gene.Achn254721	6.19	2.98333	6.6	5.87333
gene.Achn255671	8.26333	25.98	14.34	16.4267
gene.Achn256311	13.18	16.8733	30.6267	41.48
gene.Achn256611	1.43667	3.79667	3.04	4.18
gene.Achn257481	21.9833	27.0167	42.1533	46.44
gene.Achn258281	2.06	25.0467	39.8433	36.2233
gene.Achn258291	49.7967	56.2967	18.8133	20.45
gene.Achn258411	13.18	25.1233	31.76	25.8033
gene.Achn258671	5.81667	40.5	40.79	43.83
gene.Achn258861	3.96333	1.67333	1.27333	2.35333
gene.Achn258891	16.8967	4.93	4.66667	4.29333
gene.Achn258921	8.72333	4.18	5.71333	6.03333
gene.Achn258951	5.32333	20.92	27.4767	27.8167
gene.Achn259211	5.23667	11.9367	13.43	10.05
gene.Achn260751	110.253	261.983	345.45	553.603
gene.Achn262221	24.8733	7.99333	11.3033	8.18
gene.Achn262321	164.237	398.323	755.013	807.447
gene.Achn262531	6.29333	12.67	18.7067	13.3367
gene.Achn264951	7.02333	15.3133	12.3433	8.67
gene.Achn264971	19.7467	8.07667	10.5033	13.68
gene.Achn265371	5.91333	7.22333	5.48333	2.09667
gene.Achn265761	36.99	24.63	2.37333	3.37
gene.Achn266111	7.53667	2.55	3.99	3.04333
gene.Achn266121	1.83	7.19667	5.31667	5.06333
gene.Achn266531	47.7867	4.8	2.66333	2.32333
gene.Achn266641	6.61	6.86333	3.70333	2.45667
gene.Achn266671	5.33	14.0967	4.80333	1.53
gene.Achn266801	3.44333	8.60333	8.70333	9.70333
gene.Achn266821	6.28667	9.39333	1.94667	0.97
gene.Achn267711	2.49	5.32667	2.32	3.26667
gene.Achn267731	54.6433	5.92333	4.14	3.84667
gene.Achn267931	8.91	13.25	25.4133	37.7767
gene.Achn267961	2.56333	1.01333	1.41333	1.46667
gene.Achn268381	34.7367	65.33	76.3167	50.2933
gene.Achn269061	75.86	9.13	8.89333	6.16667
gene.Achn269191	93.8633	140.353	202.977	165.157
gene.Achn269251	4.88667	3.54667	2.09333	2.94667
gene.Achn269531	4.84	14.7867	4.91333	3.97
gene.Achn270471	20.61	4.09333	2.48333	1.29333
gene.Achn270631	11.0533	5.63	4.25	4.62
gene.Achn271781	316.903	64.35	22.02	15.53
gene.Achn272221	21.4667	30.8367	49.26	55.74
gene.Achn272381	6.99	3.36	1.69333	2.81667
gene.Achn272631	2.40667	1.81	2.04667	1.17667
gene.Achn274361	259.057	68.4567	83.8	60.2133
gene.Achn274591	11.84	5.43667	6.93333	5.22333
gene.Achn274781	43.8467	112.663	56.0033	44.3767
gene.Achn275181	27.5933	8.90667	11.63	9.13
gene.Achn277221	9.45333	4.30667	29.74	31.2433
gene.Achn278991	121.863	28.4967	18.0667	17.3767
gene.Achn279001	27.34	15.7233	16.05	11.21
gene.Achn280231	125.563	21.8967	5.85	5.07333
gene.Achn280791	17.67	6.16333	26.6	25.9233
gene.Achn281231	70.69	33.9967	58.1767	50.1767
gene.Achn281301	8.29667	38.7967	29.5033	21.9533
gene.Achn281361	11.23	7.31	5.13667	2.53667
gene.Achn281551	2.76	1.61	1.5	0.793333
gene.Achn282061	15.26	27.25	58.2067	52.79
gene.Achn282151	14.0267	39.8667	51.1833	39.7467
gene.Achn282261	0.846667	30.3067	38.1733	15.72
gene.Achn282451	14.7533	11.3767	10.55	5.53667
gene.Achn282461	3.11	6.58667	6.24333	5.56667
gene.Achn282581	3.95667	2.56333	2.14667	1.40667
gene.Achn283031	11.8233	48.9333	43.24	39.15
gene.Achn283571	5.82	8.79333	1.74667	2.91
gene.Achn284101	32.0967	29.17	35.0567	16.8333
gene.Achn284221	208.04	1814.43	805.58	948.623
gene.Achn284601	25.3033	40.8633	81.2267	80.6333
gene.Achn284721	1.00333	6.47	7.05667	5.21
gene.Achn285671	4.49	3.81333	3.4	1.59333
gene.Achn286041	6.22	8.20667	2.07	1.04
gene.Achn287571	7.14333	12.8033	21.5667	25.34
gene.Achn287661	0.773333	1.62333	1.90333	1.01333
gene.Achn287871	2.46667	6.41333	5.77333	5.65333
gene.Achn288361	153.067	28.7833	42.4367	48.48
gene.Achn288671	353.4	93.7967	101.733	86.7967
gene.Achn288921	22.85	49.3133	37.9333	39.5933
gene.Achn289291	56.1833	29.1367	21.47	20.7967
gene.Achn289681	6.57	3.80333	0.813333	1.06
gene.Achn289871	2.72	33.38	35.62	5.85333
gene.Achn289951	6.86	3.47333	4.18333	2.75667
gene.Achn290001	11.86	6.04	5.75667	4.20333
gene.Achn290121	4.32	8.42333	12.83	8.05667
gene.Achn290371	7.85667	12.76	2.36	1.28333
gene.Achn290421	16.91	7.91	10.25	7.31
gene.Achn290621	121.487	132.14	64.3167	32.28
gene.Achn291371	2.54333	15.8033	2.63	3.3
gene.Achn291791	11.4233	4.08	1.59	3.39
gene.Achn291911	5.05333	11.1333	13.9133	14.1033
gene.Achn292461	6.44	4.21	2.2	2.99
gene.Achn292811	11.67	2.25333	9.08333	6.4
gene.Achn293311	7.17333	4.67	2.9	2.16333
gene.Achn293341	1.65667	16.2767	13.0867	10.89
gene.Achn293441	12.0333	23.9267	47.38	36.0033
gene.Achn293471	5.96333	1.91	5.81667	5.95
gene.Achn293761	49.57	6.51333	6.4	3.14333
gene.Achn294111	8.49333	105.8	129.5	159.237
gene.Achn294281	7.63667	11.54	19.9	6.14333
gene.Achn294311	28.9333	8.20667	7.96667	6.00333
gene.Achn294371	31.8	14.95	13.07	13.6033
gene.Achn294821	37.09	11.5933	6.11333	3.63333
gene.Achn294851	8.03333	6.71	3.42333	2.65
gene.Achn294861	0.83	6.17	6.72667	14.7467
gene.Achn295301	13.3967	22.6467	38.5167	22.91
gene.Achn295561	9.25	18.6767	12.94	14.2833
gene.Achn295571	4.08	2.09	1.70333	0.976667
gene.Achn297251	0.823333	4.04333	6.67667	2.23333
gene.Achn297461	82.32	17.6667	6.13333	4.71333
gene.Achn297481	8.33	30.84	34.7333	14.1367
gene.Achn297941	6.19667	4.03	2.04	1.37
gene.Achn298001	9.93333	7.73667	3.72667	5.01667
gene.Achn298751	2.48	108.023	54.4767	32.6
gene.Achn298991	3.61667	1.41333	1.23	1.91333
gene.Achn299031	1.66333	3.86667	4.19333	4.79333
gene.Achn299431	37.4167	7.22667	6.67	3.94667
gene.Achn299611	27.79	15.9133	15.74	9.53333
gene.Achn299651	7.11	26.74	24.95	19.2567
gene.Achn299671	49.8767	24.93	33.4833	41.5867
gene.Achn301111	27.6867	20.8833	22.4833	9.71667
gene.Achn301271	39.0967	17.9933	22.31	22.1033
gene.Achn301501	6.34	4.37667	2.04333	2.29
gene.Achn301551	4.82667	10.0767	8.49667	5.15667
gene.Achn301741	9.98667	6.40333	4.14333	4.63667
gene.Achn301871	39.4967	34.9433	15.6633	13.2733
gene.Achn301901	41.2067	32.31	18.08	15.13
gene.Achn302701	11.1867	19.8767	9.83	4.91333
gene.Achn303301	4.76667	5.38667	8.38333	9.9
gene.Achn303441	7.38333	4.46333	4.03333	1.77
gene.Achn303601	0.633333	3.13333	2.24667	1.64333
gene.Achn303721	9.18	3.53333	2.27	1.16667
gene.Achn304211	9.87	43.8133	15.51	12.5667
gene.Achn304251	54.9433	10.78	13.7067	11.82
gene.Achn304461	406.84	268.213	383.82	196.33
gene.Achn304551	12.0767	19.0033	28.32	30.3667
gene.Achn305291	6508.72	15007.4	35551.5	43640.7
gene.Achn305411	51.9833	69.4367	17.28	12.8533
gene.Achn305671	41.0467	20.03	7.14	11.45
gene.Achn305791	99.3767	58.68	33.0267	21.92
gene.Achn306251	4.53667	10.34	6.34667	6.57
gene.Achn306381	8.73667	3.69	4.17	2.64333
gene.Achn306761	1.73333	4.72667	4.01	3.12333
gene.Achn307151	2.79333	1.15667	1.82	1.34333
gene.Achn307701	2.11667	2.88667	8.94333	7.87
gene.Achn308101	100.81	144.66	172.883	219.517
gene.Achn308861	36.6133	96	92.2133	73.3633
gene.Achn308921	24.05	45.35	7.20333	4.61667
gene.Achn309011	12.39	5.81333	10.2733	4.83333
gene.Achn309561	4.45667	19.5767	27.47	22.39
gene.Achn310161	11.7167	1.84	2.03667	2.34333
gene.Achn310311	122.39	54.15	38.7433	26.28
gene.Achn310531	1.21667	5.16	7.87667	9.69333
gene.Achn310541	49.9133	178.407	247.23	282.38
gene.Achn310661	8.61667	16.4467	20.1933	28.4933
gene.Achn310851	41.3867	69.5433	118.06	150.723
gene.Achn311001	4.85	10.7633	13.3467	8.19
gene.Achn311071	1.16667	18.2733	12.4133	10.81
gene.Achn311311	6.88	2.38667	2.79	1.86667
gene.Achn311541	3.43333	7.59667	16.2967	18.09
gene.Achn311891	7.12	7.20333	9.61	18.8067
gene.Achn312401	1.47667	13.92	7.74	4.22667
gene.Achn312491	3.77	13.3967	11.44	5.90667
gene.Achn313091	0.853333	7.34333	7.29333	4.57667
gene.Achn313131	4.06667	3.82333	2.04	1.04
gene.Achn313181	27.91	8.89667	8.66	5.72667
gene.Achn313241	6.47333	9.96667	15.0467	15.21
gene.Achn314011	10.71	4.29667	4.16667	4.36667
gene.Achn314061	13.0867	5.29667	7.76333	6.79667
gene.Achn314151	60.82	41.6033	21.23	26.7
gene.Achn314241	0.776667	6.04333	4.70667	4.91
gene.Achn314791	4.64	8.71333	1.59333	1.41333
gene.Achn315551	3.20333	7.16667	1.88	1.53333
gene.Achn315591	3.75333	13.62	10.62	8.42667
gene.Achn316341	7.94667	28.7067	24.68	20.9733
gene.Achn316361	4.34667	33.9567	48.1867	58.6567
gene.Achn316421	5.81	27.83	25.09	21.3033
gene.Achn317441	20.58	80.6567	121.77	83.5267
gene.Achn317471	6.09333	19.18	23.46	25.6767
gene.Achn317541	14.6533	41.9033	25.13	23.0433
gene.Achn317781	13.0733	11.9533	6.86333	4.12667
gene.Achn318101	3.41333	11.3467	2.44333	2.08333
gene.Achn318911	5.00667	1.21333	1.43	2.2
gene.Achn319001	6.82	36.29	35.0433	32.3467
gene.Achn321001	6.45333	30.5633	34.46	12.0367
gene.Achn321081	8.93667	25.22	34.5067	28.5
gene.Achn321181	1.31667	9.23	10.9633	5.36333
gene.Achn321841	3.45333	13.1433	9.08333	9.67667
gene.Achn322281	7.58333	5.95333	3.24667	1.85667
gene.Achn322621	2.91	1.82667	1.82333	0.993333
gene.Achn322751	1.51333	4.28333	5.60667	4.44667
gene.Achn322841	41.9433	74.0867	87.8767	86.6
gene.Achn322931	2.84667	3.77667	1.51	1.44667
gene.Achn323101	81.7167	32.45	23.0467	24.7233
gene.Achn323261	2.56	14.9967	8.68333	6.40667
gene.Achn323941	2.01333	21.7867	10.6967	9.55667
gene.Achn325671	12.5367	33.88	26.4033	33.5033
gene.Achn326461	2.12	6.32667	14.46	12.4367
gene.Achn328071	1.39667	3.79333	2.70667	2.66
gene.Achn328081	20.1933	12.8633	8.11667	6.03667
gene.Achn328791	6.87333	5.70333	2.24333	1.60667
gene.Achn329621	5.28333	4.17333	2.51	1.75667
gene.Achn329641	19.96	26.36	16.81	8.62333
gene.Achn329691	0.766667	6.69667	10.2833	15.05
gene.Achn330151	10.3867	158.15	123.557	128.933
gene.Achn330311	1.09333	3.65	2.73	1.46
gene.Achn330381	24.99	24.4833	6.34333	4.81667
gene.Achn330551	18.91	3.49333	2.17667	1.42333
gene.Achn330871	3.27	154.667	277.703	86.64
gene.Achn331221	6.63	4.66	3.61	2.31
gene.Achn331651	1.96333	1.23667	1	0.776667
gene.Achn332151	16.9767	35.6633	18.3567	4.64333
gene.Achn334031	3.43	15.9367	15.13	11.4167
gene.Achn334731	50.3633	68.2167	90.03	111.457
gene.Achn335091	3.42	5.08333	9.62667	6.43333
gene.Achn335221	13.55	43.8867	5.12667	3.40667
gene.Achn335751	9.97	4.05333	9.21333	7.06
gene.Achn336361	5.49667	2.54333	2.05667	2.04667
gene.Achn336581	4.46333	1.29	0.736667	0.606667
gene.Achn336641	12.94	41.6333	23.98	21.4767
gene.Achn336721	59.4167	8.41333	6.59333	6.05
gene.Achn337521	8.41	8.34333	3.09	1.9
gene.Achn337931	4.86	19.9833	6.94333	5.58667
gene.Achn338311	14.25	31.0533	21.1767	20.0733
gene.Achn338841	4.58	49.3467	64.7867	46.87
gene.Achn338861	11.1967	3.58333	7.80333	5.84333
gene.Achn338931	3.73	13.1267	9.46667	8.95667
gene.Achn339131	10.85	11.51	3.3	7.01
gene.Achn339481	8.44333	3.83667	1.14333	0.953333
gene.Achn339971	10.6267	9.46333	6.64	5.25667
gene.Achn340501	39.49	10.04	18.1833	15.9833
gene.Achn340611	4.62667	3.89667	1.34667	2.04667
gene.Achn340821	140.003	582.38	482.9	332.867
gene.Achn340851	12.3233	14.01	5.95333	2.95667
gene.Achn340891	29.8233	17.8133	9.64333	11.44
gene.Achn340931	6.66667	1.72667	2.51667	1.56333
gene.Achn340961	83.25	48.68	20.4233	11.26
gene.Achn341191	5.48667	6.06667	2.5	3.04
gene.Achn342101	3.05	8.61333	9.26667	3.10667
gene.Achn343191	1.31667	4.05667	6.12	4.69667
gene.Achn343301	1.74333	3.96	6.64333	3.57667
gene.Achn344061	17.77	7.31	10.71	7.94667
gene.Achn344231	47.04	26.2767	16.5033	19.1
gene.Achn345391	23.8933	13.34	56.4433	23.18
gene.Achn345811	3.07	7.16333	13.63	8.60333
gene.Achn346241	54.5767	17.3767	20.9967	15.2433
gene.Achn346391	15.9267	7.54	4.98	8.27333
gene.Achn346991	1.64333	3.82333	8.58667	6.70667
gene.Achn347141	3.87	11.51	9.20667	9.89333
gene.Achn347681	21.7967	8.92667	8.06	12.9567
gene.Achn347761	7.83333	4.83667	2.41667	3.14667
gene.Achn348061	14.8933	9.97667	5.76667	5.50667
gene.Achn349131	10.2467	34.2033	9.98667	2.47667
gene.Achn349651	6.66333	4.03333	3.83667	2.70333
gene.Achn349691	7.52667	10.8967	13.0167	15.8867
gene.Achn349881	214.573	393.397	477.357	506.937
gene.Achn350541	4.55667	21.08	25.6767	26.2767
gene.Achn350901	35.0467	10.2267	5.98667	7.02
gene.Achn350921	28.71	41.84	60.15	49.74
gene.Achn351321	9.62333	1.66667	1.43667	1.15333
gene.Achn351871	15.16	6.18333	9.10333	7.5
gene.Achn352751	433.077	25.2067	17.7267	50.7167
gene.Achn352851	2.79333	0.753333	1.67	1.14
gene.Achn353061	18.92	23.6867	42.6433	46.3867
gene.Achn353551	16.79	46.8867	109.45	104.5
gene.Achn353641	0.866667	1.44667	2.46667	2.17
gene.Achn353661	2.40667	28.14	63.6133	44.67
gene.Achn354351	8.83333	25.1567	19.3867	24.1
gene.Achn354391	2.59	4.47	5.28	4.98333
gene.Achn354471	6.23333	3.19333	1.94333	2.72667
gene.Achn354551	1.39333	47.3267	32.9633	35.7967
gene.Achn356001	8.70667	3.32667	3.06	3.57
gene.Achn356581	7.19667	12.3767	13.46	14.6967
gene.Achn356861	217.77	57.9433	128.137	115.44
gene.Achn356871	18.0133	10.75	5.81667	13.77
gene.Achn356991	1	5.85823	12.8641	18.8496
gene.Achn357621	0.963333	30.6633	32.9967	13.7233
gene.Achn357901	8.27667	14.0267	66.2633	58.01
gene.Achn357941	69.6533	62.3567	127.37	102.91
gene.Achn358441	1.96	6.82333	1.70667	2.14
gene.Achn358481	21.1533	36.2467	70.4533	73.8233
gene.Achn358711	6.08667	16.7467	16.6033	12.3333
gene.Achn359441	8.07	11.1633	5.18667	3.44333
gene.Achn359771	593.427	58.6833	23.9833	43.66
gene.Achn359941	87.38	31.21	33.7733	33.46
gene.Achn359971	42.2533	7.32	2.22	1.32
gene.Achn360001	4.83	14.1233	14.83	12.13
gene.Achn360081	47.0067	105.127	169.343	143.613
gene.Achn360591	13.48	8.83	6.64333	4.52667
gene.Achn360851	7.83	23.3133	23.13	18.64
gene.Achn361271	10.3533	12.72	3.85667	1.83333
gene.Achn361831	5.60333	7.46	20.9967	17.52
gene.Achn362581	67.31	146.103	105.81	109.653
gene.Achn362831	17.2867	18.07	8.76	5.59
gene.Achn363581	6.54667	44.6033	66.5233	45.1033
gene.Achn363751	7.70333	3.66	4.61	5.08667
gene.Achn366171	2.38667	2	1.56	0.963333
gene.Achn366681	3.41333	50.72	69.2033	9.79
gene.Achn366781	7.28	6.27333	1.59333	1.01333
gene.Achn368131	1.77333	0.976667	0.776667	0.91
gene.Achn369941	44.57	76.7567	104.667	97.1033
gene.Achn370871	6.82333	1.26	2.46	1.66333
gene.Achn371261	16.3033	6.87667	2.46	3.38
gene.Achn373321	11.9067	6.74667	2.29667	2.19333
gene.Achn373641	6.81667	12.25	2.05667	1.06667
gene.Achn373931	6.56	38.13	25.4067	23.5467
gene.Achn374071	3.39667	11.31	12.18	17.4033
gene.Achn374121	2.84	3.75667	7.29	4.93
gene.Achn374191	1.62	18.88	28.0067	31.0633
gene.Achn374561	28.3633	10.45	3.94	5.5
gene.Achn375321	41.1133	38.1267	15.5633	13.35
gene.Achn375541	1.32667	15.5467	13.2567	13.1233
gene.Achn377191	2.25	8.51667	4.67333	3.36667
gene.Achn377431	78.41	343.467	287.083	306.223
gene.Achn377591	15.7033	63.52	19.1667	12.97
gene.Achn377791	6.12	10.52	138.47	139.193
gene.Achn377841	0.786667	1.48	1.83	3.74667
gene.Achn378471	10.4633	2.39	2.97	2.92667
gene.Achn378611	9.11333	10.2433	18.7567	13.5533
gene.Achn378721	4.63333	2.71667	1.99	2.70667
gene.Achn379111	1.56333	8.12	9.11333	5.20667
gene.Achn379771	1.81667	4.86	4.77667	5.21667
gene.Achn380381	2.34667	1.72667	1.31333	1.05333
gene.Achn380631	153.243	75.7333	67.8	53.41
gene.Achn381531	47.31	44.3833	22.3233	21.41
gene.Achn381631	28.7267	4.74	1.52	1.73
gene.Achn381701	5.49	15.17	4.70333	4.09667
gene.Achn381881	23.5433	16.1333	7.37667	4.03667
gene.Achn382951	42.5733	14.0833	17.0467	20.0667
gene.Achn383281	48.6667	17.9567	15.5633	4.38667
gene.Achn383731	1.97667	3.54667	4.26333	3.24667
gene.Achn383841	36.6567	45.2	16.7433	13.3533
gene.Achn384001	14.9233	25.4967	38.6967	30.1567
gene.Achn384101	4.38333	8.11333	3.08333	3.41667
gene.Achn384921	0.816667	12.0867	3.98	1.89333
gene.Achn385091	268.29	68.81	88.1133	64.8867
gene.Achn385681	6.05	3.45667	1.97667	1.52
gene.Achn386201	3.98333	2.07333	1.88333	2.37667
gene.Achn386211	2.03333	0.686667	1.40333	0.793333
gene.Achn387071	342.233	322.777	250.043	128.297
gene.Achn387241	5.93333	3.60667	1.94667	1.06
gene.Achn387591	12.6667	95.3767	39.8367	32.68
gene.Achn388021	17.15	42.7067	17.8467	7.11667
gene.Achn388191	7.27333	9.39	4.10667	3.85333
gene.Achn388461	1.87333	10.75	5.81	4.90333
gene.Achn389341	2.1	3.44	4.81333	3.63
gene.Achn390091	71.85	27.5267	143.31	99.7833
gene.Achn390291	1.34667	6.21333	7.72	5.29333
gene.Achn390621	8.09	8.90667	10.9267	19.1933
kiwifruit_newGene_1000	24.7167	4.67333	5.77333	4.65667
kiwifruit_newGene_1006	6.37333	2.08667	2.31	2.84
kiwifruit_newGene_1036	22.29	35.6367	59.62	69.1467
kiwifruit_newGene_1040	566.3	382.667	274.093	189.84
kiwifruit_newGene_1061	5.22	11.9233	14.8733	8.17
kiwifruit_newGene_1066	4.70667	2.56667	2.19	2.07333
kiwifruit_newGene_1093	13.6967	23.9033	5.58333	2.44667
kiwifruit_newGene_1112	1.72667	4.44	4.62	5.88
kiwifruit_newGene_1130	1.51	5.09333	2.64667	3.85
kiwifruit_newGene_1146	21.52	32.4533	37.4733	60.2033
kiwifruit_newGene_119	581.78	1095.8	1726.73	1971.16
kiwifruit_newGene_1220	35.0867	100.23	65.7233	69.5133
kiwifruit_newGene_1238	1.50667	5.06	2.98333	1.82
kiwifruit_newGene_1253	35.92	7.55	9.40333	4.09
kiwifruit_newGene_1270	9.77333	8.12667	3.45333	5.16667
kiwifruit_newGene_1276	7.43667	1.39667	1.87667	2.77
kiwifruit_newGene_1298	4.24333	8.03	9.17667	6.18333
kiwifruit_newGene_1304	52.1267	81.92	110.503	98.1633
kiwifruit_newGene_1314	10.8467	10.51	9.56667	5.38333
kiwifruit_newGene_1316	4.79	1.59667	3.68333	2.47
kiwifruit_newGene_1317	2.99	8.26333	11.2033	4.56667
kiwifruit_newGene_1368	3.61333	16.99	26.8233	33.7667
kiwifruit_newGene_1380	12.6567	4.59333	3.94	5.67
kiwifruit_newGene_1388	16.19	3.53333	9.07	6.05333
kiwifruit_newGene_1392	47.8167	86.88	132.79	142.86
kiwifruit_newGene_1409	584.127	114.613	81.54	97.66
kiwifruit_newGene_1429	24.7467	16	7.39667	2.66333
kiwifruit_newGene_1432	18.3967	31.5067	38.29	37.03
kiwifruit_newGene_1438	1.51667	4.30667	5.06	2.32
kiwifruit_newGene_1451	27.8667	57.4433	49.5667	50.2567
kiwifruit_newGene_1453	61.1267	63.0133	34.3833	23.12
kiwifruit_newGene_1481	4.88333	2.62333	2.54333	2.31
kiwifruit_newGene_152	43.5667	325.34	329.847	370.503
kiwifruit_newGene_1540	10.3333	4.51333	1.66333	1.79667
kiwifruit_newGene_1543	7.24	2.35	3.20667	3.58667
kiwifruit_newGene_1546	19.36	31.2667	38.8267	33.5767
kiwifruit_newGene_1584	1.26333	4.29333	3.08667	3.25
kiwifruit_newGene_1598	1.58667	10	12.9133	12.2333
kiwifruit_newGene_1605	2.27333	4.68667	5.04333	4.91
kiwifruit_newGene_1609	8.65333	27.6267	41.0333	60.2867
kiwifruit_newGene_1614	6.95333	18.7933	4.52	5.1
kiwifruit_newGene_1620	17.9633	48.4433	26.7633	11.06
kiwifruit_newGene_1621	1.39	8.54667	11.6067	11.6667
kiwifruit_newGene_1622	45.8433	84.5233	187.203	175.787
kiwifruit_newGene_1628	3.51	2.16	7.79333	6.29333
kiwifruit_newGene_1637	10.2033	112.247	153.187	111.07
kiwifruit_newGene_1648	5.5	19.8433	22.1567	28.8667
kiwifruit_newGene_1665	3.31333	1.35	1.8	1.02667
kiwifruit_newGene_1672	2.28667	14.3967	13.7067	13.4567
kiwifruit_newGene_1673	11.7867	24.3	35.8767	41.7267
kiwifruit_newGene_1764	12.9933	5.90333	24.5	9.17333
kiwifruit_newGene_1767	7.24	16.9167	10.7633	11.32
kiwifruit_newGene_1769	23.9767	63.84	84.73	100.98
kiwifruit_newGene_1781	12.11	24.58	26.5167	27.3167
kiwifruit_newGene_1800	13.1067	3.12	4.53667	3.63
kiwifruit_newGene_1821	6.4	3.19333	1.96667	3.38333
kiwifruit_newGene_1822	3.35	10.87	18.2267	15.2333
kiwifruit_newGene_1824	62.4233	35.7067	28.6433	33.6933
kiwifruit_newGene_1868	1.82	28.4	28.0233	28.68
kiwifruit_newGene_1872	45.0567	86.9933	154.713	141.117
kiwifruit_newGene_1875	1.29333	13.3333	22.2967	4.61333
kiwifruit_newGene_1879	1.61667	11.1267	45.0967	63.0867
kiwifruit_newGene_1885	3.95667	1.56	2.49667	1.72667
kiwifruit_newGene_1891	6.58	23.8967	24.6867	13.75
kiwifruit_newGene_19	81.6633	90.43	261.693	205.533
kiwifruit_newGene_1914	8.49667	11.2033	23.28	20.99
kiwifruit_newGene_1920	4.09667	7.52	27.3633	8.60667
kiwifruit_newGene_1921	25.89	41.4933	58.4267	49.9533
kiwifruit_newGene_1950	8.17	3.26333	6.53333	5.09
kiwifruit_newGene_1953	3.51	1.48	1.91667	2.43
kiwifruit_newGene_1955	47.2733	81.44	107.74	136.873
kiwifruit_newGene_1978	7.59	3.6	3.46667	3.68667
kiwifruit_newGene_1985	8.53667	5.32333	2.35333	2.78333
kiwifruit_newGene_1986	16.79	35.7367	29.8733	29.0167
kiwifruit_newGene_1988	1.49	6.70333	10.8967	8.17667
kiwifruit_newGene_20	17.9367	37.07	23.1133	19.22
kiwifruit_newGene_2003	12.8833	11.3667	9.58667	4.60667
kiwifruit_newGene_2028	4.19333	6.76667	8.82333	8.34333
kiwifruit_newGene_2034	26.89	14.8	8.89333	13.92
kiwifruit_newGene_2106	193.96	357.653	231.793	71.37
kiwifruit_newGene_2121	6.87333	10.46	14.5167	15.0467
kiwifruit_newGene_2144	10.3667	24.69	20.4533	19.3633
kiwifruit_newGene_2150	22.1533	16.0767	65.3067	27.6733
kiwifruit_newGene_2153	11.6433	24.3467	26.96	26.61
kiwifruit_newGene_2168	38.7667	84.4433	76.3567	70.16
kiwifruit_newGene_2176	26.7	12.92	7.94333	21.6433
kiwifruit_newGene_2186	3.53	1.41	2.24667	1.41667
kiwifruit_newGene_2195	7.59333	17.75	17.3333	17.3067
kiwifruit_newGene_2231	57.5867	4.28	11.17	4.33333
kiwifruit_newGene_2258	1.13	3.13667	4.11	5.63333
kiwifruit_newGene_2266	39.3333	89.25	102.427	123.02
kiwifruit_newGene_228	4.14	0.846667	1.06	0.853333
kiwifruit_newGene_2343	164.607	187.713	430.727	454.523
kiwifruit_newGene_2354	7.18333	6.58333	5.45	2.99667
kiwifruit_newGene_2373	11.2167	6.69	2.21667	3.80667
kiwifruit_newGene_2438	5.47333	14.8033	12.8	16.52
kiwifruit_newGene_2442	109.927	202.927	250.16	235.437
kiwifruit_newGene_2490	1.78333	4.61333	4.65667	4.01333
kiwifruit_newGene_2495	11.2533	4.93667	4.37667	3.62667
kiwifruit_newGene_2496	20.3167	80.1767	101.813	80.32
kiwifruit_newGene_2499	1.53333	4.96667	6.97667	9.97
kiwifruit_newGene_250	6.77667	2.32333	1.95333	1.46667
kiwifruit_newGene_2503	1.62333	5.29667	9.90333	8.78333
kiwifruit_newGene_2517	45.2633	93.39	115.56	130.063
kiwifruit_newGene_2523	5.89667	5.88333	16.1267	3.44667
kiwifruit_newGene_254	3.98667	6.81	2.78	1.92
kiwifruit_newGene_2557	4.56667	2.12667	1.06333	1.66
kiwifruit_newGene_2563	2.40667	6.62333	8.83	9.88
kiwifruit_newGene_2568	14.4267	3.58	3.24333	5.35
kiwifruit_newGene_259	37.3633	18.09	22.7667	16.3867
kiwifruit_newGene_2591	1.61667	1.93667	2.93	3.99667
kiwifruit_newGene_261	100.423	24.3	11.4367	16.38
kiwifruit_newGene_2644	186.567	273.097	366.003	505.743
kiwifruit_newGene_2649	1.52333	6.77333	4.35667	5.03
kiwifruit_newGene_2660	3.34667	6.31667	2.89	5.32667
kiwifruit_newGene_2662	4.70333	1.27333	1.28667	1.20333
kiwifruit_newGene_2694	17.2933	43.1633	40.4067	41.8933
kiwifruit_newGene_2718	3.04	5.78	6.33	4.58333
kiwifruit_newGene_2735	51.0433	105.403	243.093	212.833
kiwifruit_newGene_2749	15.9333	3.71667	3.38	2.59
kiwifruit_newGene_2755	22.6767	58.4333	111.267	177.64
kiwifruit_newGene_2756	201.717	158.387	47.3733	25.0433
kiwifruit_newGene_2760	156.667	94.3633	98.5133	68.5833
kiwifruit_newGene_2761	141.753	115.86	89.2467	56.2867
kiwifruit_newGene_2766	20.75	57.5367	27.8733	28.28
kiwifruit_newGene_277	4.8	4.23667	2.61333	1.85
kiwifruit_newGene_2786	2.87	1.44667	1.30333	2.17667
kiwifruit_newGene_2793	14.9533	5.54333	2.66333	6.24333
kiwifruit_newGene_2805	152.673	70.9033	94.3967	122.383
kiwifruit_newGene_2878	2.22333	4.91333	5.08333	4.39667
kiwifruit_newGene_288	6.09	22.1167	24.4833	17.6767
kiwifruit_newGene_2882	25.7	18.1133	12.5033	1.94667
kiwifruit_newGene_2916	18.09	5.41667	15.0133	10.2267
kiwifruit_newGene_2941	2.32	5.16	5.16333	4.92667
kiwifruit_newGene_2943	6.27333	2.33667	3.29667	3.64667
kiwifruit_newGene_2957	11.2667	2.91667	4.68667	3.99667
kiwifruit_newGene_30	110.913	193.763	349.7	369.86
kiwifruit_newGene_3007	58.1133	105.407	102.627	118.75
kiwifruit_newGene_3027	13.35	193.83	385.177	355.593
kiwifruit_newGene_3048	83.8733	31.8267	24.4467	25.5667
kiwifruit_newGene_3052	18.1767	3.62667	3.61333	2.17
kiwifruit_newGene_3063	8.79333	14.04	2.5	1.1
kiwifruit_newGene_3146	231.577	96.0233	102.583	129.72
kiwifruit_newGene_3156	4.59	8.08	10.18	10.8333
kiwifruit_newGene_3163	1.02333	4.05333	6.43667	4.95333
kiwifruit_newGene_3176	10.7167	30.75	37.9633	46.24
kiwifruit_newGene_3207	14.24	8.21	1.90333	0.993333
kiwifruit_newGene_3278	2.28667	1.68	1.06333	0.706667
kiwifruit_newGene_329	29.5967	2.61333	1.89667	1.68333
kiwifruit_newGene_3297	12.49	7.94667	6.21333	6.17667
kiwifruit_newGene_330	14.69	13.9433	6.44667	6.06333
kiwifruit_newGene_3304	1.41667	2.50333	3.36667	4.11333
kiwifruit_newGene_3322	11.0767	3.67333	3.24	4.07667
kiwifruit_newGene_3336	9.48333	19.9033	16.5633	12.5867
kiwifruit_newGene_3351	0.773333	1.13667	1.5	2.24
kiwifruit_newGene_3354	3.34	1.25667	5.42	3.92667
kiwifruit_newGene_3369	5.33333	11.53	12.5233	12.58
kiwifruit_newGene_3378	3.38333	32.17	8.12	5.49667
kiwifruit_newGene_3382	16.44	16.2367	16.2833	7.02
kiwifruit_newGene_3455	309.623	2868.91	897.1	438.183
kiwifruit_newGene_3456	29.9167	13.9033	29.5967	31.26
kiwifruit_newGene_3461	1.44667	26.7933	26.4467	15.67
kiwifruit_newGene_3491	12.9933	10.15	6.53	4.91
kiwifruit_newGene_3565	1.89	7.55	4.80333	6.36
kiwifruit_newGene_3577	20.92	24.3233	10.62	7.03333
kiwifruit_newGene_3581	1.56333	2.98333	4.14667	4.4
kiwifruit_newGene_3596	5.85667	9.89333	12.9	13.9133
kiwifruit_newGene_3597	21.1033	3.79667	2.16667	1.63
kiwifruit_newGene_3603	0.823333	2.71333	1.21667	1.34333
kiwifruit_newGene_3604	19.4667	33.5033	50.9033	50.41
kiwifruit_newGene_361	17.7867	9.70667	8.44	7.68
kiwifruit_newGene_3611	10.9267	3.72333	2.45	2.69667
kiwifruit_newGene_3614	6.24333	2.15333	3.76333	3.01333
kiwifruit_newGene_3619	6.89667	15.9433	8.44	6.8
kiwifruit_newGene_3639	54.2367	83.91	115.387	129.337
kiwifruit_newGene_3651	10.97	24.4233	37.24	39.0133
kiwifruit_newGene_3657	5.92	47.93	58.18	120.803
kiwifruit_newGene_3663	13.1533	29.1667	27.9533	24.7467
kiwifruit_newGene_3669	4.70333	2.2	1.45333	3.27
kiwifruit_newGene_367	69.7967	29.5733	37.4967	31.1033
kiwifruit_newGene_3675	56.73	32.7367	21.8733	22.3633
kiwifruit_newGene_3680	4.53333	7.46	9.95667	8.97
kiwifruit_newGene_3683	1.02667	2.72667	4.17667	4.41
kiwifruit_newGene_3714	6.32667	3.49333	2.95667	2.17
kiwifruit_newGene_378	11.38	4.96667	2.29667	1.61667
kiwifruit_newGene_3811	13.0367	7.81333	5.96	4.49667
kiwifruit_newGene_3820	9.91333	236.973	309.037	332.663
kiwifruit_newGene_3822	30.4767	52.75	71.5267	64
kiwifruit_newGene_3843	3.31333	15.5967	14.7933	14.7967
kiwifruit_newGene_3868	4.39333	6.27	2.14333	1.07667
kiwifruit_newGene_3908	48.05	6.86333	13.6633	10.6867
kiwifruit_newGene_3911	233.053	147.313	58.5167	95.55
kiwifruit_newGene_3915	7.87	6.01	3.03667	4.34333
kiwifruit_newGene_3921	4.22333	2.10333	2.21667	1.67667
kiwifruit_newGene_3983	1.83333	6.71667	4.48	1.37
kiwifruit_newGene_3985	1.85333	7.00333	6.58667	4.50333
kiwifruit_newGene_3986	8.85	31.1533	192	182.77
kiwifruit_newGene_4001	10.08	4.46667	2.82333	3.59
kiwifruit_newGene_4014	4.34	20.3233	19.5067	22.8933
kiwifruit_newGene_4016	7.28333	28.0967	11.4833	12.1033
kiwifruit_newGene_403	1.63667	2.06333	7.20333	5.95667
kiwifruit_newGene_4035	1.53333	6.19	2.94	3.79333
kiwifruit_newGene_4040	14.0133	28.66	16.87	15.12
kiwifruit_newGene_4067	15.8	28.8533	30.5267	35.4367
kiwifruit_newGene_4079	50.0367	78.5667	124.003	122.647
kiwifruit_newGene_4080	17.38	60.5233	109.03	101.333
kiwifruit_newGene_4098	25.15	68.5	26.38	50.5933
kiwifruit_newGene_410	783.987	407.13	321.297	243.3
kiwifruit_newGene_415	8.57	2.36667	2.55667	1.58333
kiwifruit_newGene_4213	2.05667	5.57	7.68333	6.02333
kiwifruit_newGene_4234	34.7467	32.9467	4.17333	1.83667
kiwifruit_newGene_4236	1.06	10.5233	5.29333	5.87667
kiwifruit_newGene_4273	8.24667	2.39333	3.75333	6.01667
kiwifruit_newGene_4320	1.59	6.15	6.79667	5.14667
kiwifruit_newGene_4327	5.69333	27.7233	23.3433	22.8667
kiwifruit_newGene_4331	12.35	27.59	35.2167	25.0167
kiwifruit_newGene_4372	4.04	6.06	7.53333	12.43
kiwifruit_newGene_4375	36.3767	15.8267	11.4933	8.63333
kiwifruit_newGene_4405	3.24333	1.71333	1.17667	4.68667
kiwifruit_newGene_4414	16.1233	173.987	312.967	431.787
kiwifruit_newGene_4424	5.14333	4.62667	8.88667	9.92667
kiwifruit_newGene_4429	2.04	26.54	30.27	37.75
kiwifruit_newGene_443	6.03667	1.79667	1.41333	3.82
kiwifruit_newGene_447	6.75	2.92	5.6	5.04333
kiwifruit_newGene_452	28.21	16.9233	17.2033	10.5333
kiwifruit_newGene_4522	2.3	61.3433	82.91	112.88
kiwifruit_newGene_4543	113.597	48.4767	35.1667	35.8367
kiwifruit_newGene_457	14.9133	18.9767	7.41333	4.09667
kiwifruit_newGene_4579	6.21667	3.07667	3.44667	3.09667
kiwifruit_newGene_4587	19.1667	22.8867	43.0033	36.0067
kiwifruit_newGene_459	17.4367	7.82	10.9267	9.41
kiwifruit_newGene_460	7.74667	47.2467	31.86	51.76
kiwifruit_newGene_4609	1.68	2.46	3.14	4.05
kiwifruit_newGene_4611	55.8433	95.85	112.537	100.623
kiwifruit_newGene_4618	7.68	150.633	84.3967	36.93
kiwifruit_newGene_462	2.73667	9.79333	5.33333	3.62
kiwifruit_newGene_4627	4.24667	23.6	25.1	19.84
kiwifruit_newGene_4664	12.7767	7.19	5.77333	5.38
kiwifruit_newGene_4667	55.4733	35.8633	25.04	29.6133
kiwifruit_newGene_468	62.17	35.76	30.6867	30.07
kiwifruit_newGene_4687	41.11	21.2133	95.07	103.51
kiwifruit_newGene_4688	77.1833	39.3033	30.11	34.24
kiwifruit_newGene_4750	7.23333	3.37	3.15	3.61333
kiwifruit_newGene_4755	1.29333	2.94	1.02	0.92
kiwifruit_newGene_4798	20.9733	70.9167	112.957	97.16
kiwifruit_newGene_4810	2.12	11.92	7.83333	5.16333
kiwifruit_newGene_4818	21.4033	13.78	9.31	5.62
kiwifruit_newGene_4831	6.91667	24.9467	24.0033	18.48
kiwifruit_newGene_4843	4.36667	3.99	3.35667	1.84667
kiwifruit_newGene_4869	20.2033	34.87	49.8067	102.25
kiwifruit_newGene_4894	243.377	72.7367	50.4167	60.74
kiwifruit_newGene_4984	15.6933	6.04333	5.22667	3.07
kiwifruit_newGene_4985	136.027	252.537	283.627	293.103
kiwifruit_newGene_4987	4.77333	10.6433	10.5367	8.89667
kiwifruit_newGene_4997	14.7	5.26667	4.30667	4.26333
kiwifruit_newGene_50	7.32	14.31	16.5567	21.9167
kiwifruit_newGene_5026	2.87	2.65667	2.95333	1.41
kiwifruit_newGene_5036	2.62333	1.37	0.976667	1.12667
kiwifruit_newGene_5037	188.267	101.49	51.5667	29.19
kiwifruit_newGene_5043	84.2533	161.157	4.32667	2.26
kiwifruit_newGene_5047	5.45333	9.72	12.6433	12.5867
kiwifruit_newGene_5063	197.153	20.2567	14.9433	9.93667
kiwifruit_newGene_5065	1.03	2.67	2.44333	2.25
kiwifruit_newGene_5067	3.47333	12.45	14.28	12.3867
kiwifruit_newGene_5072	5.83333	1.00333	1.06333	0.766667
kiwifruit_newGene_5075	7.7	3.56333	4.93667	5.07333
kiwifruit_newGene_5115	33.29	65.67	95.3367	98.59
kiwifruit_newGene_5117	1.13333	1.91667	3.07	2.58
kiwifruit_newGene_5125	4.09	2.46333	2.15333	1.11333
kiwifruit_newGene_5149	11.4333	6.76333	2.82667	3.32333
kiwifruit_newGene_5230	53.9633	86.58	142.47	147.877
kiwifruit_newGene_5266	33.9267	98.7867	108.817	125.42
kiwifruit_newGene_5271	2.96333	1.59333	1.72333	1.29333
kiwifruit_newGene_5279	2.16333	4.41667	4.29667	5.63333
kiwifruit_newGene_5280	2.17333	2.58333	5.50667	4.86333
kiwifruit_newGene_5288	8.29	4.04667	1.51	2.48333
kiwifruit_newGene_5294	6.23	7.83333	3.73	2.99
kiwifruit_newGene_5302	2.21333	15.2633	3.81	3.32667
kiwifruit_newGene_5319	7.37667	15.8633	9.88	11.3
kiwifruit_newGene_5333	20.8867	8.97	9.07333	4.63333
kiwifruit_newGene_5425	0.676667	1.23	1.83333	2.3
kiwifruit_newGene_5427	5.12	4.71	1.53667	2.23
kiwifruit_newGene_5429	6.79	3.92333	2.92667	2.76333
kiwifruit_newGene_5452	3.57333	25.5967	24.02	25.74
kiwifruit_newGene_5457	38.56	23.1133	12.39	10.7233
kiwifruit_newGene_5458	119.873	17.9833	6.54	12.4167
kiwifruit_newGene_5479	5.63333	3.4	2.80333	1.31667
kiwifruit_newGene_5494	1.40333	3.81	4.09333	2.31
kiwifruit_newGene_5513	2.10333	2.38667	4.45333	4.10667
kiwifruit_newGene_5530	0.683333	1.40667	1.83	2.36333
kiwifruit_newGene_5536	3.43333	2.46667	1.53667	1.57333
kiwifruit_newGene_5563	60.2333	21.14	19.3733	17.2667
kiwifruit_newGene_5564	17.87	7.36333	6.53	4.94667
kiwifruit_newGene_5565	39.8867	55.1067	128.07	80.2267
kiwifruit_newGene_5573	3.23333	7.71333	3.35	2.73667
kiwifruit_newGene_5597	22.16	8.41333	5.90333	6.61667
kiwifruit_newGene_5607	11.9733	25.3133	19.2433	17.4333
kiwifruit_newGene_561	5.32	15.5967	2.49667	2.85333
kiwifruit_newGene_5613	0.893333	7.76667	12.3867	5.84333
kiwifruit_newGene_5625	23.5267	17.5533	11.99	8.71667
kiwifruit_newGene_5635	463.45	96.3367	36.8633	59.54
kiwifruit_newGene_5664	13.0567	22.8167	5.8	5.26667
kiwifruit_newGene_5665	82.78	266.72	102.17	48.76
kiwifruit_newGene_5683	15.36	22.1	33.4467	32.0233
kiwifruit_newGene_5703	2.98	14.1833	5.28667	4.59
kiwifruit_newGene_571	7.91667	23.3633	23.78	36.7033
kiwifruit_newGene_5725	2.48667	8.78667	5.38333	7.69333
kiwifruit_newGene_573	530.683	124.953	94.76	92.9233
kiwifruit_newGene_5732	1.48	2	0.873333	1.02667
kiwifruit_newGene_5785	80.4367	112.457	163.447	75.66
kiwifruit_newGene_5799	35.2967	19.5833	6.80667	4.54
kiwifruit_newGene_5835	2.07333	10.14	10.1733	8.55333
kiwifruit_newGene_5874	5.09	3.55333	2.31333	4.83
kiwifruit_newGene_5893	3.21667	1.39333	1.89667	2.13333
kiwifruit_newGene_5899	23.0633	3.78667	1.58333	2.52333
kiwifruit_newGene_590	12.9733	4.21333	2.81667	1.81
kiwifruit_newGene_5912	7.23667	5.43	5.12	3.50667
kiwifruit_newGene_594	38.88	66.85	73.1833	88.78
kiwifruit_newGene_5982	0.853333	3.03	1.15667	1.00667
kiwifruit_newGene_6	13.7267	25.1633	34.8133	41.4
kiwifruit_newGene_604	2.87	13.85	8.05333	3.85
kiwifruit_newGene_6085	147.7	63.39	59.6067	53.3
kiwifruit_newGene_6093	15.7233	53.4133	30.8033	93.5833
kiwifruit_newGene_6097	11.6667	7.13	7.65667	2.37333
kiwifruit_newGene_6098	11.9267	17.8667	27.1867	16.3333
kiwifruit_newGene_6116	1.99667	2.87	3.57333	4.71667
kiwifruit_newGene_6121	2.91333	15.6333	11.1667	8.50667
kiwifruit_newGene_6126	99.6933	131.117	212.607	245.873
kiwifruit_newGene_6134	8.90667	4.44	2.84	7.3
kiwifruit_newGene_6172	15.7333	41.41	38.88	39.6033
kiwifruit_newGene_6204	8.49	18.0433	14.2433	13.38
kiwifruit_newGene_6216	141.07	15.7567	11.0333	5.49333
kiwifruit_newGene_6232	341.247	45.0733	25.2733	41.3167
kiwifruit_newGene_6265	6.76	4.83333	3.74	1.52
kiwifruit_newGene_6266	11.4233	4.86	4.04333	3.97333
kiwifruit_newGene_6280	4.46667	11.94	7.10333	6.81333
kiwifruit_newGene_6308	6.92333	15.7767	19.24	19.56
kiwifruit_newGene_6327	25.3667	6.41	6.19	8.42333
kiwifruit_newGene_6338	2.21	24.2233	41.1833	13.42
kiwifruit_newGene_6356	130.6	121.733	50.9667	35.89
kiwifruit_newGene_6360	12.5233	54.21	66.5	74.1267
kiwifruit_newGene_6363	1103.69	1941.09	2359.45	2758.34
kiwifruit_newGene_6382	14.2567	256.603	272.55	279.577
kiwifruit_newGene_6434	2.27667	4.74333	6.05	5.26667
kiwifruit_newGene_6440	4.7	9.84333	15.8033	11.6933
kiwifruit_newGene_6482	2.44667	14.8167	44.6433	17.4467
kiwifruit_newGene_6484	2.18667	1.03333	0.986667	1.06333
kiwifruit_newGene_6488	23.4167	27.6367	12.9533	10
kiwifruit_newGene_6511	2.07	1.3	1	1.33667
kiwifruit_newGene_6517	3.5	6.50333	10.0633	10.2
kiwifruit_newGene_6528	27.2533	2.37333	2.60667	2.39
kiwifruit_newGene_6562	3.20333	2.56333	1.92333	1.06667
kiwifruit_newGene_6575	2.56667	1.03	1.40667	1.51333
kiwifruit_newGene_6588	24.0733	3.66	10.9533	1.58667
kiwifruit_newGene_6637	4.74333	10.4133	10.5867	12.9
kiwifruit_newGene_6638	2.39667	4.81333	5.71333	4.20667
kiwifruit_newGene_664	9.66333	25.37	38.1067	29.59
kiwifruit_newGene_6685	24.2233	8.97	3.26333	10.6567
kiwifruit_newGene_6705	11.6833	26.35	18.8367	15.8633
kiwifruit_newGene_6739	30.25	16.1	4.63	1.41667
kiwifruit_newGene_6743	4.54	1.93333	3.24	2.61667
kiwifruit_newGene_675	6.26333	1.38333	2.09333	2.40667
kiwifruit_newGene_6794	4.16333	2.63	2.80667	2.00333
kiwifruit_newGene_6804	28.7867	73.8567	59.6033	113.057
kiwifruit_newGene_6844	1.91333	9.82	2.48333	1.40667
kiwifruit_newGene_6882	18.65	8.34	10.09	9.74
kiwifruit_newGene_6887	5.44333	19.1167	40.3667	36.0767
kiwifruit_newGene_6900	1.97667	11.6133	9.36667	7.61
kiwifruit_newGene_6916	2.98333	13.3833	8.71333	8.23
kiwifruit_newGene_748	0.906667	3.9	3.84333	2.38
kiwifruit_newGene_752	6.89667	17.7767	8.80333	9.85
kiwifruit_newGene_779	61.2633	29.28	32.5467	9.41333
kiwifruit_newGene_783	189.057	196	68.11	29.4267
kiwifruit_newGene_789	6.53333	14.0667	7.86	7.36333
kiwifruit_newGene_79	3.61667	9.75667	1.93667	1.53667
kiwifruit_newGene_874	4.02667	2.14	1.43333	1.67333
kiwifruit_newGene_892	3.33667	38.57	20.39	19
kiwifruit_newGene_900	3.00333	8.38	1.95	2.68667
kiwifruit_newGene_903	2.30667	1.05	1.24667	0.926667
kiwifruit_newGene_908	1.40667	3.17667	3.34667	1.94667
kiwifruit_newGene_929	11.9	62.9567	34.3333	41.7233
kiwifruit_newGene_947	8.49667	126.167	57.2067	18.9867
kiwifruit_newGene_95	123.447	21.4833	42.5867	39.5067
kiwifruit_newGene_951	11.4233	60.52	100.683	84.86

## Sheet: Table S4
Table S4 The anotations of genes from profile 19
id	anotation	others
gene.Achn054841	Transcription factor bzip	TF
gene.Achn094781	Zim17-type zinc finger protein	TF
gene.Achn196271	MADS-box transcription factor	TF
gene.Achn247421	Zinc finger CCCH domain protein	TF
gene.Achn310851	Zinc finger CCCH domain protein	TF
gene.Achn349691	NAC domain-containing protein, putative	TF
kiwifruit_newGene_2644	MADS box transcription factor	TF
kiwifruit_newGene_3304	zinc finger family protein	TF
kiwifruit_newGene_50	MYBF110	TF
kiwifruit_newGene_5530	Zinc finger protein 830	TF
kiwifruit_newGene_6517	Zinc finger family protein	TF
gene.Achn061011	Zinc finger CCCH domain protein	TF
gene.Achn117061	ANS
gene.Achn002871	3-isopropylmalate dehydratase
gene.Achn005701	Endoglucanase
gene.Achn011821	UDP-glycosyltransferase
gene.Achn016651	ACT domain-containing family protein
gene.Achn017221	Unknown protein
gene.Achn045661	Small heat shock protein
gene.Achn059481	Unknown protein
gene.Achn062981	Pterin-4-alpha-carbinolamine dehydratase
gene.Achn064211	Alkaline alpha-galactosidase seed imbibition protein
gene.Achn078581	Protein kinase
gene.Achn080991	Quinone oxidoreductase-like family protein
gene.Achn082781	Protein phosphatase 2c
gene.Achn086931	Ubiquitin-fold modifier-conjugating enzyme 1
gene.Achn087781	Coffea canephora DH200=94 genomic scaffold
gene.Achn091201	Coffea canephora DH200=94 genomic scaffold
gene.Achn095471	HXXXD-type acyl-transferase family protein
gene.Achn100341	Phosphatidic acid phosphatase-related/PAP2 protein
gene.Achn105301	Reductase 1
gene.Achn119881	BAG family molecular chaperone regulator 2
gene.Achn130321	Protein of unknown function
gene.Achn134061	DUF2921 family protein
gene.Achn149851	Zinc finger A20 and AN1 domain stress-associated protein
gene.Achn149931	Plant protein of unknown function
gene.Achn151811	Photosystem II family protein
gene.Achn161881	UDP-glycosyltransferase
gene.Achn167911	SAUR-like auxin-responsive family protein
gene.Achn169801	DNA repair RAD52-like protein 1
gene.Achn173241	Protein THYLAKOID FORMATION1
gene.Achn188981	Unknown protein
gene.Achn191161	Ycf54-like protein
gene.Achn213351	Coffea canephora DH200=94 genomic scaffold
gene.Achn220191	Glutaredoxin-like family protein
gene.Achn238111	Protein of unknown function
gene.Achn238921	Peptide transporter
gene.Achn245861	UDP-glycosyltransferase
gene.Achn256311	Alpha/beta-Hydrolases superfamily protein
gene.Achn257481	ABC transporter family protein
gene.Achn260751	S-adenosyl-L-methionine-dependent methyltransferases superfamily protein
gene.Achn262321	Cysteine proteinase inhibitor
gene.Achn267931	Cytochrome P450
gene.Achn272221	3-hydroxy-3-methylglutaryl coenzyme A reductase
gene.Achn282061	Oxidative stress 3,
gene.Achn284601	Thioredoxin
gene.Achn287571	Protein RETICULATA
gene.Achn303301	Structure-specific endonuclease subunit SLX1 homolog
gene.Achn304551	Homeobox associated leucine zipper protein
gene.Achn305291	Unknown protein
gene.Achn308101	Eukaryotic translation initiation factor 5A
gene.Achn310661	Peptidyl-prolyl cis-trans isomerase
gene.Achn311541	Thioredoxin
gene.Achn313241	Acetylornithine deacetylase
gene.Achn334731	Elongation factor Tu
gene.Achn353551	4-hydroxyphenylpyruvate dioxygenase
gene.Achn356991	Glutathione S-transferase
gene.Achn358481	Cytochrome P450
gene.Achn377841	Post-GPI attachment to proteins factor 3
kiwifruit_newGene_1036	Heme-binding-like protein At3g10130, chloroplastic (Precursor) GN=At3g10130 OS=Arabidopsis thaliana (Mouse-ear cress) PE=1 SV=1
kiwifruit_newGene_1146	Chitin-binding lectin 1 (Precursor) OS=Solanum tuberosum (Potato) PE=1 SV=2
kiwifruit_newGene_119	Pollen-specific leucine-rich repeat extensin-like protein 1 (Precursor) GN=PEX1 OS=Arabidopsis thaliana (Mouse-ear cress) PE=2 SV=1
kiwifruit_newGene_1392	Unknown protein
kiwifruit_newGene_1609	Secologanin synthase GN=CYP72A1 OS=Catharanthus roseus (Madagascar periwinkle) PE=2 SV=1
kiwifruit_newGene_1622	Ribosome-binding factor PSRP1, chloroplastic (Precursor) GN=PSRP1 OS=Spinacia oleracea (Spinach) PE=1 SV=2
kiwifruit_newGene_1673	Probable alpha,alpha-trehalose-phosphate synthase [UDP-forming] 11 GN=MSF3.8 OS=Arabidopsis thaliana (Mouse-ear cress) PE=2 SV=1
kiwifruit_newGene_1872	Unknown protein
kiwifruit_newGene_1879	Expansin-A8 (Precursor) GN=T2P4.4 OS=Arabidopsis thaliana (Mouse-ear cress) PE=2 SV=1
kiwifruit_newGene_1955	Unknown protein
kiwifruit_newGene_2121	PsbP domain-containing protein 5, chloroplastic (Precursor) GN=PPD5 OS=Arabidopsis thaliana (Mouse-ear cress) PE=1 SV=3
kiwifruit_newGene_2258	Nuclear transcription factor Y subunit A-10 GN=NFYA10 OS=Arabidopsis thaliana (Mouse-ear cress) PE=2 SV=2
kiwifruit_newGene_2499	GDP-mannose transporter GONST5 GN=GONST5 OS=Arabidopsis thaliana (Mouse-ear cress) PE=2 SV=1
kiwifruit_newGene_2591	[Pyruvate dehydrogenase (acetyl-transferring)] kinase, mitochondrial OS=Arabidopsis thaliana (Mouse-ear cress) PE=1 SV=1
kiwifruit_newGene_2735	Probable non-specific lipid-transfer protein AKCS9 (Precursor) OS=Vigna unguiculata (Cowpea) PE=2 SV=1
kiwifruit_newGene_2755	Probable aminotransferase TAT2 GN=At5g53970 OS=Arabidopsis thaliana (Mouse-ear cress) PE=2 SV=1
kiwifruit_newGene_30	Pollen-specific leucine-rich repeat extensin-like protein 1 (Precursor) GN=PEX1 OS=Arabidopsis thaliana (Mouse-ear cress) PE=2 SV=1
kiwifruit_newGene_3351	Unknown protein
kiwifruit_newGene_3581	PRA1 family protein B4 GN=PRA1B4 OS=Arabidopsis thaliana (Mouse-ear cress) PE=1 SV=1
kiwifruit_newGene_3596	Probable sodium/metabolite cotransporter BASS3, chloroplastic (Precursor) GN=MWL2.2 OS=Arabidopsis thaliana (Mouse-ear cress) PE=2 SV=1
kiwifruit_newGene_3604	Putative quinone-oxidoreductase homolog, chloroplastic GN=At4g13010 OS=Arabidopsis thaliana (Mouse-ear cress) PE=2 SV=1
kiwifruit_newGene_3639	Calmodulin GN=CAM OS=Hordeum vulgare (Barley) PE=2 SV=2
kiwifruit_newGene_3986	Expansin-A8 (Precursor) GN=T2P4.4 OS=Arabidopsis thaliana (Mouse-ear cress) PE=2 SV=1
kiwifruit_newGene_4079	Cytochrome P450 89A2 GN=F13O11.20 OS=Arabidopsis thaliana (Mouse-ear cress) PE=2 SV=2
kiwifruit_newGene_4372	Splicing factor U2af large subunit A GN=U2AF65A OS=Oryza sativa subsp. japonica (Rice) PE=2 SV=2
kiwifruit_newGene_4609	Glucose-6-phosphate 1-dehydrogenase, chloroplastic (Precursor) OS=Nicotiana tabacum (Common tobacco) PE=2 SV=1
kiwifruit_newGene_4869	Unknown protein
kiwifruit_newGene_5230	F-box/kelch-repeat protein At1g15670 GN=At1g15670 OS=Arabidopsis thaliana (Mouse-ear cress) PE=2 SV=1
kiwifruit_newGene_5425	Glutathione S-transferase DHAR2 GN=F22H5.1 OS=Arabidopsis thaliana (Mouse-ear cress) PE=1 SV=1
kiwifruit_newGene_5683	Thioredoxin M4, chloroplastic (Precursor) GN=At3g15360 OS=Arabidopsis thaliana (Mouse-ear cress) PE=2 SV=2
kiwifruit_newGene_6	Stress enhanced protein 2, chloroplastic (Precursor) GN=SEP2 OS=Arabidopsis thaliana (Mouse-ear cress) PE=2 SV=1
kiwifruit_newGene_6116	Unknown protein
kiwifruit_newGene_6126	Unknown protein
kiwifruit_newGene_6363	Transcription factor CPC GN=CPC OS=Arabidopsis thaliana (Mouse-ear cress) PE=1 SV=1

## Sheet: Table S5
Table S5 Summary of network data
Var1	Var2	cor	p_value
AcF3GT1	Anthocyanin	0.993145	8.01053e-07
AcGST1	Anthocyanin	0.997858	2.45284e-08
Anthocyanin	AcANS	0.550019	0.157828
AcF3GT1	AcANS	0.606257	0.111091
AcGST1	AcANS	0.573869	0.136893
AcMYB123	AcANS	0.887438	0.00327126
Achn196271	AcANS	0.457528	0.254336
Achn247421	AcANS	-0.679635	0.0637156
kiwifruit_newGene_2644	AcANS	0.148752	0.725176
kiwifruit_newGene_3304	AcANS	-0.245033	0.558622
Achn310851	AcANS	0.176945	0.675088
Achn349691	AcANS	0.263506	0.52832
Achn061011	AcANS	-0.0793006	0.851934
kiwifruit_newGene_6517	AcANS	-0.275312	0.509281
AcF3GT1	AcGST1	0.990581	2.07437e-06
Anthocyanin	AcMYBF110	0.971426	5.70846e-05
AcANS	AcMYBF110	0.509165	0.197483
AcF3GT1	AcMYBF110	0.970492	6.28171e-05
AcGST1	AcMYBF110	0.974099	4.26026e-05
AcMYB123	AcMYBF110	0.19696	0.640139
Achn196271	AcMYBF110	0.783043	0.0215565
Achn247421	AcMYBF110	-0.408047	0.315596
kiwifruit_newGene_2644	AcMYBF110	0.153945	0.715881
kiwifruit_newGene_3304	AcMYBF110	-0.335611	0.416384
Achn310851	AcMYBF110	0.548537	0.159183
Achn349691	AcMYBF110	0.111777	0.792157
Achn061011	AcMYBF110	-0.228907	0.585557
kiwifruit_newGene_6517	AcMYBF110	-0.43761	0.278217
Anthocyanin	AcMYB123	0.222454	0.596455
AcF3GT1	AcMYB123	0.297462	0.474286
AcGST1	AcMYB123	0.249868	0.550633
Achn196271	AcMYB123	0.0697236	0.869691
Achn247421	AcMYB123	-0.672512	0.0676525
kiwifruit_newGene_2644	AcMYB123	0.0924744	0.827596
kiwifruit_newGene_3304	AcMYB123	-0.14748	0.727458
Achn310851	AcMYB123	0.0240997	0.954831
Achn349691	AcMYB123	0.420456	0.29963
Achn061011	AcMYB123	-0.147272	0.727831
kiwifruit_newGene_6517	AcMYB123	-0.221744	0.597658
Anthocyanin	kiwifruit_newGene_5530	-0.576188	0.134945
AcANS	kiwifruit_newGene_5530	-0.378804	0.354763
AcF3GT1	kiwifruit_newGene_5530	-0.577796	0.133604
AcGST1	kiwifruit_newGene_5530	-0.563418	0.145865
AcMYBF110	kiwifruit_newGene_5530	-0.491373	0.216235
AcMYB123	kiwifruit_newGene_5530	-0.398067	0.328722
Achn054841	kiwifruit_newGene_5530	0.77417	0.0241363
Achn094781	kiwifruit_newGene_5530	0.578444	0.133065
Achn196271	kiwifruit_newGene_5530	-0.227804	0.587415
Achn247421	kiwifruit_newGene_5530	0.669712	0.0692381
kiwifruit_newGene_2644	kiwifruit_newGene_5530	-0.644337	0.0846068
kiwifruit_newGene_3304	kiwifruit_newGene_5530	0.838362	0.00931925
Achn310851	kiwifruit_newGene_5530	-0.347476	0.399025
Achn349691	kiwifruit_newGene_5530	-0.368596	0.368929
Achn061011	kiwifruit_newGene_5530	0.119401	0.778242
kiwifruit_newGene_6517	kiwifruit_newGene_5530	0.408505	0.314999
Anthocyanin	Achn054841	-0.367226	0.370849
AcANS	Achn054841	-0.0361872	0.932208
AcF3GT1	Achn054841	-0.380813	0.352004
AcGST1	Achn054841	-0.34699	0.39973
AcMYBF110	Achn054841	-0.346756	0.400069
AcMYB123	Achn054841	-0.100752	0.812365
Achn094781	Achn054841	0.270309	0.517318
Achn196271	Achn054841	0.0581579	0.8912
Achn247421	Achn054841	0.484757	0.223433
kiwifruit_newGene_2644	Achn054841	-0.352895	0.391204
kiwifruit_newGene_3304	Achn054841	0.52911	0.177528
Achn310851	Achn054841	-0.0585049	0.890553
Achn349691	Achn054841	-0.308782	0.456782
Achn061011	Achn054841	-0.021407	0.959874
kiwifruit_newGene_6517	Achn054841	-0.0409247	0.923352
Anthocyanin	Achn094781	-0.422255	0.297347
AcANS	Achn094781	-0.572934	0.137683
AcF3GT1	Achn094781	-0.420355	0.299758
AcGST1	Achn094781	-0.427785	0.290387
AcMYBF110	Achn094781	-0.404919	0.319683
AcMYB123	Achn094781	-0.461151	0.250107
Achn196271	Achn094781	-0.279115	0.503205
Achn247421	Achn094781	0.193768	0.645676
kiwifruit_newGene_2644	Achn094781	-0.266969	0.52271
kiwifruit_newGene_3304	Achn094781	0.492263	0.215276
Achn310851	Achn094781	-0.638327	0.0885119
Achn349691	Achn094781	-0.689151	0.058673
Achn061011	Achn094781	0.257787	0.537636
kiwifruit_newGene_6517	Achn094781	0.498234	0.208899
Anthocyanin	Achn196271	0.824991	0.0117031
AcF3GT1	Achn196271	0.825072	0.0116878
AcGST1	Achn196271	0.806923	0.0154892
Achn247421	Achn196271	-0.343238	0.405189
kiwifruit_newGene_2644	Achn196271	0.425772	0.292912
kiwifruit_newGene_3304	Achn196271	-0.386354	0.344446
Achn310851	Achn196271	0.26977	0.518187
Achn349691	Achn196271	-0.311011	0.453368
Achn061011	Achn196271	-0.245828	0.557306
kiwifruit_newGene_6517	Achn196271	-0.520941	0.185564
Anthocyanin	Achn247421	-0.535869	0.171023
AcF3GT1	Achn247421	-0.589408	0.124136
AcGST1	Achn247421	-0.530307	0.176367
kiwifruit_newGene_2644	Achn247421	-0.568264	0.141666
kiwifruit_newGene_3304	Achn247421	0.592174	0.121939
Achn310851	Achn247421	0.226893	0.58895
Achn349691	Achn247421	0.108795	0.797613
Achn061011	Achn247421	-0.140887	0.739312
Anthocyanin	kiwifruit_newGene_2644	0.332313	0.421267
AcF3GT1	kiwifruit_newGene_2644	0.331364	0.422675
AcGST1	kiwifruit_newGene_2644	0.286274	0.491842
kiwifruit_newGene_3304	kiwifruit_newGene_2644	-0.895687	0.00262027
Achn310851	kiwifruit_newGene_2644	-0.126086	0.766082
Achn349691	kiwifruit_newGene_2644	-0.272774	0.513353
Achn061011	kiwifruit_newGene_2644	-0.0597066	0.888316
Anthocyanin	kiwifruit_newGene_3304	-0.510773	0.195832
AcF3GT1	kiwifruit_newGene_3304	-0.48414	0.224111
AcGST1	kiwifruit_newGene_3304	-0.481227	0.227324
Achn310851	kiwifruit_newGene_3304	-0.183681	0.663266
Achn349691	kiwifruit_newGene_3304	0.028575	0.946451
Achn061011	kiwifruit_newGene_3304	-0.104787	0.804957
Anthocyanin	Achn310851	0.475856	0.23331
AcF3GT1	Achn310851	0.418337	0.302327
AcGST1	Achn310851	0.499322	0.207746
Achn349691	Achn310851	0.608391	0.109497
Achn061011	Achn310851	-0.307541	0.458689
Anthocyanin	Achn349691	-0.000574098	0.998924
AcF3GT1	Achn349691	0.012762	0.976074
AcGST1	Achn349691	0.0259855	0.951299
Achn061011	Achn349691	-0.399905	0.326285
Anthocyanin	Achn061011	-0.0945552	0.823763
AcF3GT1	Achn061011	-0.139793	0.741282
AcGST1	Achn061011	-0.0797189	0.851159
Anthocyanin	kiwifruit_newGene_6517	-0.402017	0.323497
AcF3GT1	kiwifruit_newGene_6517	-0.408079	0.315554
AcGST1	kiwifruit_newGene_6517	-0.389794	0.339793
Achn247421	kiwifruit_newGene_6517	0.0658702	0.87685
kiwifruit_newGene_2644	kiwifruit_newGene_6517	-0.384051	0.347578
kiwifruit_newGene_3304	kiwifruit_newGene_6517	0.331106	0.423059
Achn310851	kiwifruit_newGene_6517	-0.569877	0.140283
Achn349691	kiwifruit_newGene_6517	-0.323875	0.433864
Achn061011	kiwifruit_newGene_6517	0.819649	0.0127534

## Sheet: Table S6
Table S6 MADS family in kiwifruit genome
	Gene ID	START	END	CHR
AcMADS1	Acc00495	6921642	6931663	LG1
AcMADS2	Acc01045	15979210	15982274	LG1
AcMADS3	Acc02284	11399906	11419800	LG2
AcMADS4	Acc02285	11432225	11443011	LG2
AcMADS5	Acc03527	9189250	9195387	LG3
AcMADS6	Acc04343	21151016	21151925	LG3
AcMADS7	Acc04591	1910208	1914697	LG4
AcMADS8	Acc04856	5554137	5560621	LG4
AcMADS9	Acc04865	5650767	5656831	LG4
AcMADS10	Acc05140	9210842	9211539	LG4
AcMADS11	Acc05042	12949172	12952483	LG4
AcMADS12	Acc05397	2336122	2348891	LG5
AcMADS13	Acc05562	10775196	10792214	LG5
AcMADS14	Acc06158	1258117	1268123	LG6
AcMADS15	Acc07640	4665700	4666379	LG7
AcMADS16	Acc07652	4842742	4850675	LG7
AcMADS17	Acc07718	5818436	5819566	LG7
AcMADS18	Acc07950	13516997	13523715	LG7
AcMADS19	Acc08270	18622487	18631214	LG7
AcMADS20	Acc08919	9967769	9984568	LG8
AcMADS21	Acc09079	14696252	14713611	LG8
AcMADS22	Acc10230	5583697	5592999	LG9
AcMADS23	Acc10416	8821186	8823836	LG9
AcMADS24	Acc10522	11494253	11500026	LG9
AcMADS25	Acc10687	14023471	14024501	LG9
AcMADS26	Acc11689	14714061	14719427	LG10
AcMADS27	Acc11709	16021467	16025561	LG10
AcMADS28	Acc11540	18641239	18648035	LG10
AcMADS29	Acc12070	1565674	1572513	LG11
AcMADS30	Acc13528	10880291	10883786	LG12
AcMADS31	Acc14105	1505620	1516311	LG13
AcMADS32	Acc14299	3498976	3518579	LG13
AcMADS33	Acc14600	7599722	7618575	LG13
AcMADS34	Acc14601	7621327	7643046	LG13
AcMADS35	Acc15035	15732688	15738428	LG13
AcMADS36	Acc15737	5158152	5166552	LG14
AcMADS37	Acc15738	5173894	5177280	LG14
AcMADS38	Acc16017	10640497	10648145	LG14
AcMADS39	Acc16642	4493587	4496170	LG15
AcMADS40	Acc16764	6848408	6856525	LG15
AcMADS41	Acc17051	9710426	9715303	LG15
AcMADS42	Acc17162	11280062	11280860	LG15
AcMADS43	Acc17814	2755839	2757304	LG16
AcMADS44	Acc18282	7869465	7882381	LG16
AcMADS45	Acc18807	23699091	23700144	LG16
AcMADS46	Acc19959	3682733	3691972	LG18
AcMADS47	Acc06844	3780510	3788710	LG19
AcMADS48	Acc06826	4078543	4080309	LG19
AcMADS49	Acc06819	9931549	9944934	LG19
AcMADS50	Acc06804	10206029	10214193	LG19
AcMADS51	Acc21332	12528581	12529427	LG19
AcMADS52	Acc23601	1898763	1901637	LG21
AcMADS53	Acc23884	4101565	4114681	LG21
AcMADS54	Acc23893	4211337	4217846	LG21
AcMADS55	Acc24088	9266485	9270830	LG21
AcMADS56	Acc24142	11315619	11336900	LG21
AcMADS57	Acc24145	11429155	11446885	LG21
AcMADS58	Acc25507	671341	675688	LG23
AcMADS59	Acc22088	16457252	16460460	LG23
AcMADS60	Acc26505	21914564	21915183	LG23
AcMADS61	Acc26639	23492286	23498679	LG23
AcMADS62	Acc26835	25579699	25581511	LG23
AcMADS63	Acc27828	12866308	12871264	LG24
AcMADS64	Acc27997	14593518	14603441	LG24
AcMADS65	Acc28871	14556777	14572008	LG25
AcMADS66	Acc29299	2474557	2490198	LG26
AcMADS67	Acc30998	6640974	6642328	LG27
AcMADS68	Acc32725（Achn196271）	3907128	3914010	LG29
AcMADS69	Acc32983	8295964	8308389	LG29

## Sheet: Table S7
Table S7 The primers used in this study
Gene + vector	Forward primer (5'-3')	Reverse primer (5'-3')
qPCR
AcActin	TGCATGAGCGATCAAGTTTCAAG	TGTCCCATGTCTGGTTGATGACT
AcANS	TCACACTGACGTTAGTGCCCTCACAT	AACGGCCCACGAGATCCGAA
AcF3GT1	TAGCCAAGCAGAGATCCGCTTCC	CAAGAATCCTTCTGGTAAGTACTGTTTCGA
AcGST1	GGCAATCATAAGGTACTACGCAGCAA	CAGGTCAGCAAGTGTGAACGAGTT
AcMYBF110	GTATGGAGAAGGAAAGTGGCA	TTGGATGGTGGTGATGGC
AcbHLH1	AGACGATGACGATGACGACGAAGA	GGACGATGATGAGGACTCCAACCA
AcMYB123	CCAAAGGAAAACAGCCAGTCA	GACCCTCCAAGCACAAACCA
Achn061011	CCGAATACCCCAGCAGTT	TTGACGGAAACGGGAGTAACGGCGA
Achn310851	CGCAAGGGAAACTGTAGGA	TCGTCATCGGGGAAAGAG
Achn054841	TGCCGAGTTATGGACGATT	GACTGGGATGCCAAAAGC
Achn349691	GGTGTATTCGTGCCCTTTG	CTATTCCTGTCGCCTTCCA
Achn247421	ATGGTGATGCCCGATGAA	AAGTGGTCGCACGAGAACG
Achn094781	TTCACCCCTAAAACCAAAGC	CACTCAGCACCAATCCCAT
Achn196271	TTACGAAGCCCTCCAACG	TGACTATCTCCCCACAGCCT
kiwifruit_newGene_5530	TGTCTGTAGGGTTTGTGATGTTG	CTCTGTAGAATGTTCAGGGTTATG
kiwifruit_newGene_6517	GCACCAGAAAGCCAAGCA	ACTGAGGGGAAAACTGAACAC
kiwifruit_newGene_2644	GACTACGCCTCCGATTCCT	GCTTGTTCCTTCTTCTTTTCCT
kiwifruit_newGene_3304	TGATTGAGAAGTATTGGGAACC	AGGCAACTTGGGGATTTTAT
NtActin	AATGATCGGAATGGAAGCTG	TGGTACCACCACTGAGGACA
NtDFR	GCTGTTCATACCTCTTCTCCTC	GCTTGACCTTCTTGTTGTTCTC
NtANS	TGGCGTTGAAGCTCATACTG	GGAATTAGGCACACACTTTGC
NtUFGT	GAGTGCATTGGATGCCTTTT	CCAGCTCCATTAGGTCCTTG
CDS clones
AcMADS68	ATGGGGAGAGGTCGGGTT	CAACCACCCTGGCATGTAAT
AcMYBF110	CTTGGTGTAGTGTAGGATTATGGA	CTTAATCATCACCTAAGAGATCCC
AcbHLH1	GAATCGTACTAACGGTGGTG	TGTGCTAGACGTGGCATAA
AcMYB123	ATGGGGAGAGGTCGGGTT	CAACCACCCTGGCATGTAAT
Subcellular localization
35S:GFP	CGGGATCCATGGGTAAGGGAGAAGAACT	GGGGTACCTTATTTGTATAGTTCATCCATGCC
AcMADS68	GAGAACACGGGGGACTCTAGAATGGGGAGAGGTCGGGTT	CCCATGGTACCCGGGGATCCCAACCACCCTGGCATGTAAT
Dual-Luciferase Reporter Assay
62SK-AcMADS68	GCTCTAGAATGGGGAGAGGTCGGGTT	GGGGTACCCAACCACCCTGGCATGTAAT
62SK-AcMYBF110	GCTCTAGAATGGAAAGTGTTACTTTAGGAG	GGGGTACCTAAATCATCACCTAAGAGATCCCG
62SK-AcMYB123	GCTCTAGA ATGGGGAGGAGTCCGTGCT	GGGGTACC CTAAGGCCATTCCTCACAATCA
62SK-AcbHLH1	GCTCTAGAAGCTCAGTGGCACCAGAGATG	GGGGTACCCTAGGGTATGATTTGGTGTATTGCT
pGII-0800-AcANSpro	AACTGCAGGCACGGCTCAACTTAGAG	CGGGATCCGAGTTGTGATTAGGGTTTGG
pGII-0800-AcF3GT1pro	GGGGTACCTTTTGCGACAACATTTCCTC	CCGCTCGAGTGGGTCTAGCTTGTGGTGT
pGII-0800-AcGST1pro	AACTGCAGACTCCTGACAACTCCACCATT	CGGGATCCTGCCCTAACTGGACCATACA
pGII-0800-AcMYBF110pro	AACTGCAG GTGGCTACAACATACAGTTTGG	CGGGATCC CCTACACTACACCAAGTGATTAT
pGII-0800-AcMYB123pro	AACTGCAG TGGGCCTACGGAATCACAA	CGGGATCC CTCTCTCTCTGAGACAATTGAAAAG
pGII-0800-AcbHLH1pro	AACTGCAGTGGTTCCCAATTCGCATCT	CGGGATCCCTAGCTGTCACCACCGTTAGTA
AcbHLH1-P1	AACTGCAGCCAAATTAGGCCTAGCTTAGAT	CGGGATCCGCGTATGATTCTTAATATTCGTGC
AcbHLH1-P2	AACTGCAGGGATTTCTCTAAAAACTCCTAAAAG	CGGGATCCGCGTATGATTCTTAATATTCGTGC
AcbHLH1-P3	AACTGCAGCAAAGCAAAGGCACATAGAATG	CGGGATCCGCGTATGATTCTTAATATTCGTGC
AcbHLH1-P4	AACTGCAGCACCCACTTTTGAGCGTGTA	CGGGATCCGCGTATGATTCTTAATATTCGTGC
Y1H
AbAi-bHLH1	GGGGTACCAGCTCAGTGGCACCAGAGATG	AACTGCAGCTAGGGTATGATTTGGTGTATTGCT
AD-AcMADS68	CGGGATCCCATGGGGAGAGGTCGGGTT	AACTGCAGCTACAACCACCCTGGCATGTAAT
Y2H
BD-AcMADS68	CGGAATTCATGGGGAGAGGTCGGGTT	CGGGATCCCTACAACCACCCTGGCATGTAAT
I	CGGAATTC ATGGGGAGAGGTCGGGTT	CGGGATCC ACTGCAGAACTCGTGG
II	CGGAATTC ATGGGGAGAGGTCGGGTT	CGGGATCC GGCCTCTCTTGCAGATACAT
III	CGGAATTC ATGGGGAGAGGTCGGGTT	CGGGATCC AAGATCCTCGCCCAGAAGATT
IV	CGGAATTC ATGGGGAGAGGTCGGGTT	CGGGATCC TTGACTATCTCCCCACAGCC
V	CGGAATTC GGCGAGGATCTTGGCCCCCT	CGGGATCC TTGACTATCTCCCCACAGCC
VI	CGGAATTC AGTACGTCGAGCATGCTCAA	CGGGATCCCTACAACCACCCTGGCATGTAAT
AD-AcMYBF110	CGGAATTCATGGAAAGTGTTACTTTAGGAG	CGGGATCCTAAATCATCACCTAAGAGATC
AD-AcMYB123	CGGGATCC GTATGGGGAGGAGTCCGTGCT	AACTGCAG CTAAGGCCATTCCTCACAATCA
AD-AcbHLH1	CGGAATTCCGGGGTACC ATGGAAAGTGTTACTTTAGGAG	CGGGATCCTTATCCCCCGGG ATCATCACCTAAGAGATC
Firefly luciferase complementation assays
Nluc-AcMADS68	GGGGACAAGTTTGTACAAAAAAGCAGGCTTCATGGGGAGAGGTCGGGTT	GGGGACCACTTTGTACAAGAAAGCTGGGTCCAACCACCCTGGCATGTAAT
Cluc-AcMYBF110	GGGGACAAGTTTGTACAAAAAAGCAGGCTTCATGGAAAGTGTTACTTTAGGAG	GGGGACCACTTTGTACAAGAAAGCTGGGTCTTAATCATCACCTAAGAGATCCCG
Cluc-AcMYB123	GGGGACAAGTTTGTACAAAAAAGCAGGCTTCATGGGGAGGAGTCCGTGCT	GGGGACCACTTTGTACAAGAAAGCTGGGTCCTAAGGCCATTCCTCACAATCA
Cluc-AcbHLH1	GGGGACAAGTTTGTACAAAAAAGCAGGCTTCATGGCGGCTCCCCCTAGTA	GGGGACCACTTTGTACAAGAAAGCTGGGTCTTAGGGTATGATTTGGTGTATTGCT
pBD-MADS68	AGTTGACTGTATCGCCGACCGGTATGGGGAGAGGTCGGGTT	ATGAAACCAGAGTTAAAGGCCT TTACAACCACCCTGGCATGT
Co-IP
MYB123-Myc-FLAG	GCCCATAGGCCTGAATTCGAGCTCCATGGGGAGGAGTCCGTGCT	GCATGCCTGCAGGTCGACTCTAGAGGAGGCCATTCCTCACAATCAAGCAA
MYBF110-Myc-FLAG	GCCCATAGGCCTGAATTCGAGCTCCATGGAAAGTGTTACTTTAGGAGTGAGAAA	GCATGCCTGCAGGTCGACTCTAGAGGATCATCACCTAAGAGATCCCAAAGG
